# Supplementary material for: Risk of major myopia-associated non-communicable ocular health disorders in Ghana
Source: PLoS One. 2024 Jan 18;19(1):e0297052. doi: 10.1371/journal.pone.0297052 (PMC10795978; doi:10.1371/journal.pone.0297052)
Supplement: S1 File — (XLSX) [file pone.0297052.s001.xlsx]

## Sheet: Sheet1
AGE R+L	SEX	REFRA	COMORB	aller	des	amd	dr	glau	cat	pter
8	0	0	1	1	0	0	0	0	0	0
27	0	0	0	0	0	0	0	0	0	0
52	0	0	6	0	0	0	0	0	1	0
54	0	0	1	1	0	0	0	0	0	0
40	0	0	7	0	0	0	0	0	0	1
31	0	0	1	1	0	0	0	0	0	0
34	0	0	7	0	0	0	0	0	0	1
39	0	0	0	0	0	0	0	0	0	0
25	1	0	1	1	0	0	0	0	0	0
52	0	0	7	0	0	0	0	0	0	1
24	1	0	1	1	0	0	0	0	0	0
54	1	0	7	0	0	0	0	0	0	1
51	0	0	7	0	0	0	0	0	0	1
50	0	0	0	0	0	0	0	0	0	0
13	0	0	0	0	0	0	0	0	0	0
41	0	0	7	0	0	0	0	0	0	1
46	1	0	0	0	0	0	0	0	0	0
66	1	0	0	0	0	0	0	0	0	0
90	0	0	2	0	1	0	0	0	0	0
60	0	0	0	0	0	0	0	0	0	0
25	1	0	0	0	0	0	0	0	0	0
60	0	0	2	0	1	0	0	0	0	0
9	1	0	0	0	0	0	0	0	0	0
28	1	0	0	0	0	0	0	0	0	0
26	1	0	0	0	0	0	0	0	0	0
44	1	0	0	0	0	0	0	0	0	0
21	0	0	1	1	0	0	0	0	0	0
30	1	0	0	0	0	0	0	0	0	0
68	1	0	4	0	0	0	1	0	0	0
49	1	0	7	0	0	0	0	0	0	1
38	0	0	1	1	0	0	0	0	0	0
6	1	0	1	1	0	0	0	0	0	0
56	1	0	0	0	0	0	0	0	0	0
83	0	0	6	0	0	0	0	0	1	0
59	1	0	0	0	0	0	0	0	0	0
72	0	0	6	0	0	0	0	0	1	0
59	1	0	0	0	0	0	0	0	0	0
72	1	0	0	0	0	0	0	0	0	0
32	1	0	0	0	0	0	0	0	0	0
72	1	0	1	1	0	0	0	0	0	0
27	0	0	0	0	0	0	0	0	0	0
55	1	0	0	0	0	0	0	0	0	0
30	1	0	1	1	0	0	0	0	0	0
27	1	0	0	0	0	0	0	0	0	0
8	0	0	1	1	0	0	0	0	0	0
66	0	0	6	0	0	0	0	0	1	0
20	0	0	0	0	0	0	0	0	0	0
40	0	0	2	0	1	0	0	0	0	0
48	1	0	0	0	0	0	0	0	0	0
57	1	0	5	0	0	0	0	1	0	0
77	1	0	5	0	0	0	0	1	0	0
24	1	0	0	0	0	0	0	0	0	0
10	0	0	1	1	0	0	0	0	0	0
48	1	0	6	0	0	0	0	0	1	0
25	0	0	0	0	0	0	0	0	0	0
68	0	0	6	0	0	0	0	0	1	0
43	1	0	6	0	0	0	0	0	1	0
49	1	0	5	0	0	0	0	1	0	0
64	0	0	5	0	0	0	0	1	0	0
63	1	0	0	0	0	0	0	0	0	0
31	0	0	2	0	1	0	0	0	0	0
15	0	0	0	0	0	0	0	0	0	0
27	1	0	0	0	0	0	0	0	0	0
54	1	0	5	0	0	0	0	1	0	0
30	1	0	0	0	0	0	0	0	0	0
46	1	0	0	0	0	0	0	0	0	0
45	1	0	0	0	0	0	0	0	0	0
38	1	0	0	0	0	0	0	0	0	0
57	1	0	5	0	0	0	0	1	0	0
70	0	0	6	0	0	0	0	0	1	0
10	1	0	0	0	0	0	0	0	0	0
77	1	0	3	0	0	1	0	0	0	0
30	1	0	2	0	1	0	0	0	0	0
28	1	0	0	0	0	0	0	0	0	0
20	0	0	2	0	1	0	0	0	0	0
47	0	0	2	0	1	0	0	0	0	0
37	0	0	5	0	0	0	0	1	0	0
60	1	0	4	0	0	0	1	0	0	0
8	0	0	0	0	0	0	0	0	0	0
52	0	0	0	0	0	0	0	0	0	0
48	0	0	6	0	0	0	0	0	1	0
14	1	0	1	1	0	0	0	0	0	0
42	0	0	5	0	0	0	0	1	0	0
33	0	0	2	0	1	0	0	0	0	0
62	0	0	5	0	0	0	0	1	0	0
54	1	0	4	0	0	0	1	0	0	0
35	1	0	0	0	0	0	0	0	0	0
56	0	0	0	0	0	0	0	0	0	0
61	1	0	0	0	0	0	0	0	0	0
25	0	0	1	1	0	0	0	0	0	0
39	0	0	2	0	1	0	0	0	0	0
8	0	0	0	0	0	0	0	0	0	0
58	0	0	0	0	0	0	0	0	0	0
26	1	0	2	0	1	0	0	0	0	0
52	0	0	7	0	0	0	0	0	0	1
38	0	0	5	0	0	0	0	1	0	0
15	0	0	1	1	0	0	0	0	0	0
44	0	0	5	0	0	0	0	1	0	0
50	0	0	5	0	0	0	0	1	0	0
37	0	0	0	0	0	0	0	0	0	0
41	0	0	7	0	0	0	0	0	0	1
60	0	0	4	0	0	0	1	0	0	0
17	1	0	5	0	0	0	0	1	0	0
49	1	0	1	1	0	0	0	0	0	0
63	1	0	6	0	0	0	0	0	1	0
33	0	0	6	0	0	0	0	0	1	0
65	0	0	6	0	0	0	0	0	1	0
39	0	0	6	0	0	0	0	0	1	0
20	0	0	1	1	0	0	0	0	0	0
42	1	0	1	1	0	0	0	0	0	0
40	1	0	2	0	1	0	0	0	0	0
29	1	0	0	0	0	0	0	0	0	0
42	1	0	2	0	1	0	0	0	0	0
41	1	0	6	0	0	0	0	0	1	0
56	0	0	6	0	0	0	0	0	1	0
81	0	0	6	0	0	0	0	0	1	0
52	0	0	6	0	0	0	0	0	1	0
39	0	0	5	0	0	0	0	1	0	0
30	1	0	5	0	0	0	0	1	0	0
8	1	0	1	1	0	0	0	0	0	0
9	0	0	1	1	0	0	0	0	0	0
57	0	0	5	0	0	0	0	1	0	0
65	1	0	5	0	0	0	0	1	0	0
27	1	0	5	0	0	0	0	1	0	0
42	0	0	2	0	1	0	0	0	0	0
49	0	0	6	0	0	0	0	0	1	0
18	1	0	1	1	0	0	0	0	0	0
57	1	0	6	0	0	0	0	0	1	0
25	0	0	5	0	0	0	0	1	0	0
12	0	0	1	1	0	0	0	0	0	0
51	1	0	6	0	0	0	0	0	1	0
24	1	0	2	0	1	0	0	0	0	0
32	0	0	0	0	0	0	0	0	0	0
64	0	0	0	0	0	0	0	0	0	0
42	1	0	2	0	1	0	0	0	0	0
39	0	0	0	0	0	0	0	0	0	0
56	0	0	4	0	0	0	1	0	0	0
42	1	0	7	0	0	0	0	0	0	1
51	1	0	7	0	0	0	0	0	0	1
29	0	0	7	0	0	0	0	0	0	1
25	0	0	1	1	0	0	0	0	0	0
25	0	0	0	0	0	0	0	0	0	0
51	1	0	7	0	0	0	0	0	0	1
42	1	0	0	0	0	0	0	0	0	0
52	1	0	7	0	0	0	0	0	0	1
56	0	0	7	0	0	0	0	0	0	1
36	0	0	1	1	0	0	0	0	0	0
54	1	0	6	0	0	0	0	0	1	0
55	0	0	6	0	0	0	0	0	1	0
36	1	0	5	0	0	0	0	1	0	0
17	0	0	1	1	0	0	0	0	0	0
24	1	0	5	0	0	0	0	1	0	0
31	1	0	5	0	0	0	0	1	0	0
41	1	0	2	0	1	0	0	0	0	0
71	1	0	5	0	0	0	0	1	0	0
32	0	0	5	0	0	0	0	1	0	0
49	0	0	0	0	0	0	0	0	0	0
42	1	0	0	0	0	0	0	0	0	0
38	1	0	0	0	0	0	0	0	0	0
72	1	0	6	0	0	0	0	0	1	0
45	1	0	0	0	0	0	0	0	0	0
23	1	0	0	0	0	0	0	0	0	0
31	1	0	0	0	0	0	0	0	0	0
34	1	0	5	0	0	0	0	1	0	0
85	1	0	5	0	0	0	0	1	0	0
61	0	0	5	0	0	0	0	1	0	0
31	0	0	0	0	0	0	0	0	0	0
20	1	0	5	0	0	0	0	1	0	0
31	1	0	0	0	0	0	0	0	0	0
23	0	0	0	0	0	0	0	0	0	0
49	0	0	0	0	0	0	0	0	0	0
12	1	0	0	0	0	0	0	0	0	0
50	0	0	6	0	0	0	0	0	1	0
65	0	0	6	0	0	0	0	0	1	0
32	0	0	5	0	0	0	0	1	0	0
35	1	0	0	0	0	0	0	0	0	0
32	1	0	0	0	0	0	0	0	0	0
4	1	0	1	1	0	0	0	0	0	0
69	1	0	5	0	0	0	0	1	0	0
7	1	0	0	0	0	0	0	0	0	0
57	1	0	7	0	0	0	0	0	0	1
21	0	0	1	1	0	0	0	0	0	0
41	0	0	0	0	0	0	0	0	0	0
44	0	0	0	0	0	0	0	0	0	0
53	0	0	7	0	0	0	0	0	0	1
76	0	0	7	0	0	0	0	0	0	1
29	0	0	7	0	0	0	0	0	0	1
21	0	0	0	0	0	0	0	0	0	0
27	1	0	0	0	0	0	0	0	0	0
84	1	0	5	0	0	0	0	1	0	0
30	0	0	0	0	0	0	0	0	0	0
47	0	0	0	0	0	0	0	0	0	0
12	1	0	1	1	0	0	0	0	0	0
53	1	0	0	0	0	0	0	0	0	0
19	1	0	0	0	0	0	0	0	0	0
28	0	0	0	0	0	0	0	0	0	0
71	0	0	5	0	0	0	0	1	0	0
40	0	0	1	1	0	0	0	0	0	0
45	0	0	7	0	0	0	0	0	0	1
29	0	0	1	1	0	0	0	0	0	0
49	1	0	6	0	0	0	0	0	1	0
68	0	0	6	0	0	0	0	0	1	0
12	0	0	1	1	0	0	0	0	0	0
60	0	0	5	0	0	0	0	1	0	0
45	0	0	1	1	0	0	0	0	0	0
57	1	0	5	0	0	0	0	1	0	0
45	1	0	7	0	0	0	0	0	0	1
43	1	0	7	0	0	0	0	0	0	1
69	0	0	0	0	0	0	0	0	0	0
14	1	0	1	1	0	0	0	0	0	0
56	1	0	1	1	0	0	0	0	0	0
49	0	0	0	0	0	0	0	0	0	0
22	0	0	0	0	0	0	0	0	0	0
65	1	0	6	0	0	0	0	0	1	0
33	0	0	0	0	0	0	0	0	0	0
46	1	0	0	0	0	0	0	0	0	0
17	0	0	0	0	0	0	0	0	0	0
13	0	0	0	0	0	0	0	0	0	0
39	0	0	6	0	0	0	0	0	1	0
78	0	0	6	0	0	0	0	0	1	0
42	0	0	0	0	0	0	0	0	0	0
18	1	0	0	0	0	0	0	0	0	0
35	0	0	0	0	0	0	0	0	0	0
55	0	0	6	0	0	0	0	0	1	0
47	1	0	6	0	0	0	0	0	1	0
49	0	0	7	0	0	0	0	0	0	1
47	0	0	2	0	1	0	0	0	0	0
39	1	0	2	0	1	0	0	0	0	0
17	0	0	1	1	0	0	0	0	0	0
46	1	0	2	0	1	0	0	0	0	0
56	0	0	7	0	0	0	0	0	0	1
65	1	0	2	0	1	0	0	0	0	0
62	1	0	6	0	0	0	0	0	1	0
69	0	0	6	0	0	0	0	0	1	0
22	0	0	1	1	0	0	0	0	0	0
16	0	0	1	1	0	0	0	0	0	0
19	0	0	1	1	0	0	0	0	0	0
65	0	0	7	0	0	0	0	0	0	1
45	0	0	6	0	0	0	0	0	1	0
60	0	0	5	0	0	0	0	1	0	0
70	0	0	5	0	0	0	0	1	0	0
68	0	0	5	0	0	0	0	1	0	0
10	1	0	1	1	0	0	0	0	0	0
44	1	0	0	0	0	0	0	0	0	0
36	1	0	1	1	0	0	0	0	0	0
48	1	0	2	0	1	0	0	0	0	0
74	1	0	5	0	0	0	0	1	0	0
60	1	0	5	0	0	0	0	1	0	0
20	0	0	0	0	0	0	0	0	0	0
56	0	0	0	0	0	0	0	0	0	0
59	0	0	6	0	0	0	0	0	1	0
70	0	0	5	0	0	0	0	1	0	0
71	1	0	3	0	0	1	0	0	0	0
6	1	0	1	1	0	0	0	0	0	0
69	0	0	6	0	0	0	0	0	1	0
50	1	0	6	0	0	0	0	0	1	0
59	1	0	6	0	0	0	0	0	1	0
72	0	0	6	0	0	0	0	0	1	0
26	0	0	0	0	0	0	0	0	0	0
38	1	0	2	0	1	0	0	0	0	0
15	0	0	1	1	0	0	0	0	0	0
12	1	0	1	1	0	0	0	0	0	0
68	1	0	5	0	0	0	0	1	0	0
25	0	0	1	1	0	0	0	0	0	0
49	0	0	2	0	1	0	0	0	0	0
11	0	0	1	1	0	0	0	0	0	0
33	0	0	2	0	1	0	0	0	0	0
44	1	0	2	0	1	0	0	0	0	0
60	0	0	5	0	0	0	0	1	0	0
49	0	0	2	0	1	0	0	0	0	0
58	1	0	6	0	0	0	0	0	1	0
55	1	0	5	0	0	0	0	1	0	0
45	0	0	0	0	0	0	0	0	0	0
33	1	0	0	0	0	0	0	0	0	0
41	0	0	0	0	0	0	0	0	0	0
41	1	0	0	0	0	0	0	0	0	0
48	1	0	5	0	0	0	0	1	0	0
60	0	0	2	0	1	0	0	0	0	0
57	1	0	5	0	0	0	0	1	0	0
32	1	0	2	0	1	0	0	0	0	0
48	1	0	2	0	1	0	0	0	0	0
63	1	0	7	0	0	0	0	0	0	1
53	0	0	7	0	0	0	0	0	0	1
65	1	0	6	0	0	0	0	0	1	0
11	0	0	1	1	0	0	0	0	0	0
57	0	0	6	0	0	0	0	0	1	0
45	1	0	5	0	0	0	0	1	0	0
55	1	0	5	0	0	0	0	1	0	0
39	1	0	7	0	0	0	0	0	0	1
65	0	0	3	0	0	1	0	0	0	0
40	1	0	1	1	0	0	0	0	0	0
56	1	0	5	0	0	0	0	1	0	0
53	0	0	2	0	1	0	0	0	0	0
25	0	0	1	1	0	0	0	0	0	0
56	1	0	2	0	1	0	0	0	0	0
43	0	0	0	0	0	0	0	0	0	0
59	1	0	5	0	0	0	0	1	0	0
84	0	0	3	0	0	1	0	0	0	0
65	0	0	0	0	0	0	0	0	0	0
7	0	0	1	1	0	0	0	0	0	0
39	0	0	5	0	0	0	0	1	0	0
10	0	0	1	1	0	0	0	0	0	0
40	0	0	0	0	0	0	0	0	0	0
74	1	0	5	0	0	0	0	1	0	0
64	1	0	5	0	0	0	0	1	0	0
28	1	0	5	0	0	0	0	1	0	0
27	1	0	5	0	0	0	0	1	0	0
58	0	0	0	0	0	0	0	0	0	0
51	0	0	5	0	0	0	0	1	0	0
42	0	0	6	0	0	0	0	0	1	0
75	0	0	3	0	0	1	0	0	0	0
32	0	0	1	1	0	0	0	0	0	0
28	0	0	0	0	0	0	0	0	0	0
39	1	0	0	0	0	0	0	0	0	0
19	0	0	0	0	0	0	0	0	0	0
48	0	0	0	0	0	0	0	0	0	0
43	1	0	5	0	0	0	0	1	0	0
47	0	0	2	0	1	0	0	0	0	0
47	0	0	7	0	0	0	0	0	0	1
49	1	0	7	0	0	0	0	0	0	1
63	1	0	6	0	0	0	0	0	1	0
41	0	0	0	0	0	0	0	0	0	0
51	1	0	6	0	0	0	0	0	1	0
47	1	0	1	1	0	0	0	0	0	0
50	1	0	6	0	0	0	0	0	1	0
36	1	0	5	0	0	0	0	1	0	0
20	1	0	0	0	0	0	0	0	0	0
55	1	0	5	0	0	0	0	1	0	0
27	0	0	1	1	0	0	0	0	0	0
18	1	0	0	0	0	0	0	0	0	0
38	1	0	0	0	0	0	0	0	0	0
75	1	0	7	0	0	0	0	0	0	1
68	0	0	0	0	0	0	0	0	0	0
79	0	0	6	0	0	0	0	0	1	0
60	1	0	1	1	0	0	0	0	0	0
49	1	0	0	0	0	0	0	0	0	0
34	1	0	0	0	0	0	0	0	0	0
6	1	0	0	0	0	0	0	0	0	0
26	0	0	1	1	0	0	0	0	0	0
22	1	0	0	0	0	0	0	0	0	0
18	1	0	0	0	0	0	0	0	0	0
60	1	0	0	0	0	0	0	0	0	0
65	0	0	6	0	0	0	0	0	1	0
80	1	0	7	0	0	0	0	0	0	1
58	0	0	0	0	0	0	0	0	0	0
10	0	0	0	0	0	0	0	0	0	0
57	1	0	6	0	0	0	0	0	1	0
28	0	0	0	0	0	0	0	0	0	0
47	1	0	0	0	0	0	0	0	0	0
63	0	0	7	0	0	0	0	0	0	1
15	0	0	1	1	0	0	0	0	0	0
17	1	0	0	0	0	0	0	0	0	0
23	1	0	0	0	0	0	0	0	0	0
35	1	0	0	0	0	0	0	0	0	0
36	1	0	0	0	0	0	0	0	0	0
41	1	0	0	0	0	0	0	0	0	0
21	1	0	1	1	0	0	0	0	0	0
75	1	0	1	1	0	0	0	0	0	0
57	1	0	1	1	0	0	0	0	0	0
44	1	0	1	1	0	0	0	0	0	0
41	0	0	0	0	0	0	0	0	0	0
36	0	0	0	0	0	0	0	0	0	0
44	1	0	0	0	0	0	0	0	0	0
34	0	0	0	0	0	0	0	0	0	0
47	1	0	5	0	0	0	0	1	0	0
23	0	0	0	0	0	0	0	0	0	0
28	0	0	0	0	0	0	0	0	0	0
67	1	0	6	0	0	0	0	0	1	0
29	0	0	1	1	0	0	0	0	0	0
71	0	0	0	0	0	0	0	0	0	0
50	1	0	5	0	0	0	0	1	0	0
65	0	0	2	0	1	0	0	0	0	0
11	1	0	0	0	0	0	0	0	0	0
60	1	0	2	0	1	0	0	0	0	0
63	0	0	7	0	0	0	0	0	0	1
26	1	0	1	1	0	0	0	0	0	0
14	0	0	1	1	0	0	0	0	0	0
68	0	0	7	0	0	0	0	0	0	1
37	1	0	0	0	0	0	0	0	0	0
36	1	0	1	1	0	0	0	0	0	0
25	0	0	1	1	0	0	0	0	0	0
26	0	0	0	0	0	0	0	0	0	0
33	0	0	5	0	0	0	0	1	0	0
13	0	0	0	0	0	0	0	0	0	0
61	0	0	7	0	0	0	0	0	0	1
13	0	0	2	0	1	0	0	0	0	0
19	0	0	0	0	0	0	0	0	0	0
48	0	0	0	0	0	0	0	0	0	0
13	1	0	1	1	0	0	0	0	0	0
11	1	0	1	1	0	0	0	0	0	0
7	1	0	0	0	0	0	0	0	0	0
9	0	0	1	1	0	0	0	0	0	0
31	1	0	1	1	0	0	0	0	0	0
26	1	0	1	1	0	0	0	0	0	0
23	1	0	1	1	0	0	0	0	0	0
32	1	0	0	0	0	0	0	0	0	0
35	0	0	1	1	0	0	0	0	0	0
33	1	0	0	0	0	0	0	0	0	0
30	0	0	0	0	0	0	0	0	0	0
61	1	0	2	0	1	0	0	0	0	0
87	1	0	0	0	0	0	0	0	0	0
26	1	0	0	0	0	0	0	0	0	0
3	0	0	0	0	0	0	0	0	0	0
18	1	0	1	1	0	0	0	0	0	0
59	0	0	0	0	0	0	0	0	0	0
20	0	0	1	1	0	0	0	0	0	0
34	0	0	1	1	0	0	0	0	0	0
27	0	0	2	0	1	0	0	0	0	0
48	1	0	1	1	0	0	0	0	0	0
20	0	0	1	1	0	0	0	0	0	0
41	1	0	1	1	0	0	0	0	0	0
35	1	0	5	0	0	0	0	1	0	0
44	0	0	2	0	1	0	0	0	0	0
29	1	0	1	1	0	0	0	0	0	0
17	1	0	0	0	0	0	0	0	0	0
71	1	0	0	0	0	0	0	0	0	0
18	1	0	1	1	0	0	0	0	0	0
13	0	0	1	1	0	0	0	0	0	0
73	1	0	0	0	0	0	0	0	0	0
71	1	0	5	0	0	0	0	1	0	0
17	1	0	1	1	0	0	0	0	0	0
17	0	0	1	1	0	0	0	0	0	0
13	0	0	1	1	0	0	0	0	0	0
65	0	0	6	0	0	0	0	0	1	0
51	0	0	2	0	1	0	0	0	0	0
76	0	0	0	0	0	0	0	0	0	0
5	0	0	1	1	0	0	0	0	0	0
72	1	0	0	0	0	0	0	0	0	0
30	0	0	1	1	0	0	0	0	0	0
32	1	0	1	1	0	0	0	0	0	0
26	1	0	1	1	0	0	0	0	0	0
36	1	0	1	1	0	0	0	0	0	0
6	1	0	1	1	0	0	0	0	0	0
41	0	0	1	1	0	0	0	0	0	0
55	1	0	0	0	0	0	0	0	0	0
51	1	0	7	0	0	0	0	0	0	1
59	1	0	0	0	0	0	0	0	0	0
40	1	0	0	0	0	0	0	0	0	0
42	0	0	6	0	0	0	0	0	1	0
19	0	0	4	0	0	0	1	0	0	0
40	1	0	1	1	0	0	0	0	0	0
8	1	0	2	0	1	0	0	0	0	0
42	1	0	1	1	0	0	0	0	0	0
73	0	0	0	0	0	0	0	0	0	0
65	1	0	1	1	0	0	0	0	0	0
25	1	0	4	0	0	0	1	0	0	0
36	0	0	7	0	0	0	0	0	0	1
24	1	0	1	1	0	0	0	0	0	0
23	1	0	6	0	0	0	0	0	1	0
64	0	0	7	0	0	0	0	0	0	1
41	0	0	1	1	0	0	0	0	0	0
18	1	0	0	0	0	0	0	0	0	0
28	0	0	0	0	0	0	0	0	0	0
39	1	0	0	0	0	0	0	0	0	0
73	1	0	5	0	0	0	0	1	0	0
79	0	0	0	0	0	0	0	0	0	0
64	1	0	4	0	0	0	1	0	0	0
68	0	0	4	0	0	0	1	0	0	0
19	1	0	1	1	0	0	0	0	0	0
24	0	0	0	0	0	0	0	0	0	0
11	1	0	0	0	0	0	0	0	0	0
48	0	0	6	0	0	0	0	0	1	0
23	1	0	0	0	0	0	0	0	0	0
62	0	0	6	0	0	0	0	0	1	0
36	0	0	0	0	0	0	0	0	0	0
35	1	0	7	0	0	0	0	0	0	1
73	0	0	5	0	0	0	0	1	0	0
12	1	0	1	1	0	0	0	0	0	0
52	0	0	5	0	0	0	0	1	0	0
70	0	0	5	0	0	0	0	1	0	0
12	1	0	1	1	0	0	0	0	0	0
39	0	0	5	0	0	0	0	1	0	0
63	1	0	5	0	0	0	0	1	0	0
51	0	0	5	0	0	0	0	1	0	0
68	1	0	5	0	0	0	0	1	0	0
21	1	0	7	0	0	0	0	0	0	1
48	1	0	6	0	0	0	0	0	1	0
56	1	0	6	0	0	0	0	0	1	0
45	1	0	6	0	0	0	0	0	1	0
14	0	0	1	1	0	0	0	0	0	0
15	1	0	0	0	0	0	0	0	0	0
42	1	0	0	0	0	0	0	0	0	0
73	0	0	5	0	0	0	0	1	0	0
66	1	0	7	0	0	0	0	0	0	1
65	0	0	5	0	0	0	0	1	0	0
26	0	0	2	0	1	0	0	0	0	0
56	0	0	6	0	0	0	0	0	1	0
71	1	0	6	0	0	0	0	0	1	0
73	0	0	6	0	0	0	0	0	1	0
10	0	0	1	1	0	0	0	0	0	0
42	1	0	2	0	1	0	0	0	0	0
70	0	0	5	0	0	0	0	1	0	0
30	1	0	2	0	1	0	0	0	0	0
40	1	0	5	0	0	0	0	1	0	0
15	0	0	1	1	0	0	0	0	0	0
64	0	0	2	0	1	0	0	0	0	0
50	0	0	5	0	0	0	0	1	0	0
59	0	0	5	0	0	0	0	1	0	0
75	0	0	5	0	0	0	0	1	0	0
14	1	0	1	1	0	0	0	0	0	0
52	1	0	5	0	0	0	0	1	0	0
63	0	0	6	0	0	0	0	0	1	0
13	1	0	1	1	0	0	0	0	0	0
68	0	0	5	0	0	0	0	1	0	0
70	1	0	5	0	0	0	0	1	0	0
85	1	0	5	0	0	0	0	1	0	0
42	1	0	2	0	1	0	0	0	0	0
58	0	0	6	0	0	0	0	0	1	0
19	1	0	1	1	0	0	0	0	0	0
41	1	0	2	0	1	0	0	0	0	0
29	1	0	1	1	0	0	0	0	0	0
49	1	0	2	0	1	0	0	0	0	0
44	1	0	7	0	0	0	0	0	0	1
21	0	0	5	0	0	0	0	1	0	0
62	0	0	5	0	0	0	0	1	0	0
54	1	0	6	0	0	0	0	0	1	0
32	1	0	2	0	1	0	0	0	0	0
33	1	0	5	0	0	0	0	1	0	0
67	0	0	5	0	0	0	0	1	0	0
25	0	0	5	0	0	0	0	1	0	0
45	1	0	5	0	0	0	0	1	0	0
9	1	0	1	1	0	0	0	0	0	0
16	1	0	0	0	0	0	0	0	0	0
50	0	0	5	0	0	0	0	1	0	0
87	1	0	5	0	0	0	0	1	0	0
17	1	0	0	0	0	0	0	0	0	0
26	0	0	0	0	0	0	0	0	0	0
74	1	0	5	0	0	0	0	1	0	0
10	0	0	0	0	0	0	0	0	0	0
51	1	0	6	0	0	0	0	0	1	0
72	1	0	6	0	0	0	0	0	1	0
54	1	0	5	0	0	0	0	1	0	0
29	0	0	0	0	0	0	0	0	0	0
58	1	0	7	0	0	0	0	0	0	1
36	0	0	5	0	0	0	0	1	0	0
38	1	0	2	0	1	0	0	0	0	0
24	0	0	2	0	1	0	0	0	0	0
13	0	0	1	1	0	0	0	0	0	0
36	1	0	5	0	0	0	0	1	0	0
19	0	0	0	0	0	0	0	0	0	0
74	0	0	5	0	0	0	0	1	0	0
17	1	0	1	1	0	0	0	0	0	0
42	1	0	5	0	0	0	0	1	0	0
31	0	0	2	0	1	0	0	0	0	0
50	0	0	5	0	0	0	0	1	0	0
26	0	0	2	0	1	0	0	0	0	0
38	1	0	1	1	0	0	0	0	0	0
77	0	0	5	0	0	0	0	1	0	0
25	1	0	0	0	0	0	0	0	0	0
88	0	0	5	0	0	0	0	1	0	0
72	0	0	5	0	0	0	0	1	0	0
46	0	0	5	0	0	0	0	1	0	0
30	0	0	1	1	0	0	0	0	0	0
56	1	0	2	0	1	0	0	0	0	0
19	1	0	0	0	0	0	0	0	0	0
58	1	0	6	0	0	0	0	0	1	0
28	0	0	1	1	0	0	0	0	0	0
26	1	0	1	1	0	0	0	0	0	0
56	0	0	5	0	0	0	0	1	0	0
54	0	0	5	0	0	0	0	1	0	0
55	1	0	5	0	0	0	0	1	0	0
46	0	0	2	0	1	0	0	0	0	0
80	1	0	5	0	0	0	0	1	0	0
41	1	0	6	0	0	0	0	0	1	0
51	1	0	6	0	0	0	0	0	1	0
28	0	0	1	1	0	0	0	0	0	0
15	0	0	1	1	0	0	0	0	0	0
41	1	0	5	0	0	0	0	1	0	0
51	0	0	5	0	0	0	0	1	0	0
43	1	0	6	0	0	0	0	0	1	0
31	1	0	0	0	0	0	0	0	0	0
71	0	0	5	0	0	0	0	1	0	0
77	1	0	5	0	0	0	0	1	0	0
34	1	0	1	1	0	0	0	0	0	0
55	1	0	2	0	1	0	0	0	0	0
52	1	0	6	0	0	0	0	0	1	0
40	0	0	6	0	0	0	0	0	1	0
54	1	0	6	0	0	0	0	0	1	0
17	0	0	1	1	0	0	0	0	0	0
42	1	0	0	0	0	0	0	0	0	0
75	0	0	5	0	0	0	0	1	0	0
44	0	0	5	0	0	0	0	1	0	0
24	1	0	0	0	0	0	0	0	0	0
33	1	0	0	0	0	0	0	0	0	0
15	0	0	0	0	0	0	0	0	0	0
19	1	0	0	0	0	0	0	0	0	0
51	0	0	6	0	0	0	0	0	1	0
22	1	0	2	0	1	0	0	0	0	0
20	1	0	0	0	0	0	0	0	0	0
13	0	0	1	1	0	0	0	0	0	0
48	1	0	6	0	0	0	0	0	1	0
45	0	0	5	0	0	0	0	1	0	0
10	1	0	1	1	0	0	0	0	0	0
69	0	0	5	0	0	0	0	1	0	0
15	1	0	1	1	0	0	0	0	0	0
76	1	0	5	0	0	0	0	1	0	0
65	0	0	5	0	0	0	0	1	0	0
33	0	0	0	0	0	0	0	0	0	0
42	1	0	0	0	0	0	0	0	0	0
60	1	0	5	0	0	0	0	1	0	0
22	0	0	0	0	0	0	0	0	0	0
43	0	0	0	0	0	0	0	0	0	0
10	0	0	0	0	0	0	0	0	0	0
74	0	0	5	0	0	0	0	1	0	0
56	1	0	6	0	0	0	0	0	1	0
20	0	0	0	0	0	0	0	0	0	0
33	1	0	1	1	0	0	0	0	0	0
20	0	0	1	1	0	0	0	0	0	0
51	1	0	6	0	0	0	0	0	1	0
15	1	0	5	0	0	0	0	1	0	0
17	1	0	0	0	0	0	0	0	0	0
63	1	0	6	0	0	0	0	0	1	0
48	0	0	7	0	0	0	0	0	0	1
70	1	0	5	0	0	0	0	1	0	0
73	1	0	5	0	0	0	0	1	0	0
46	1	0	6	0	0	0	0	0	1	0
19	0	0	0	0	0	0	0	0	0	0
37	1	0	0	0	0	0	0	0	0	0
35	1	0	0	0	0	0	0	0	0	0
62	0	0	5	0	0	0	0	1	0	0
45	1	0	5	0	0	0	0	1	0	0
42	0	0	5	0	0	0	0	1	0	0
70	0	0	6	0	0	0	0	0	1	0
69	1	0	5	0	0	0	0	1	0	0
46	1	0	0	0	0	0	0	0	0	0
12	1	0	0	0	0	0	0	0	0	0
61	1	0	5	0	0	0	0	1	0	0
37	1	0	5	0	0	0	0	1	0	0
56	1	0	6	0	0	0	0	0	1	0
64	1	0	6	0	0	0	0	0	1	0
33	1	0	5	0	0	0	0	1	0	0
24	1	0	0	0	0	0	0	0	0	0
59	0	0	6	0	0	0	0	0	1	0
82	0	0	5	0	0	0	0	1	0	0
72	0	0	5	0	0	0	0	1	0	0
42	0	0	0	0	0	0	0	0	0	0
11	1	0	1	1	0	0	0	0	0	0
40	1	0	0	0	0	0	0	0	0	0
36	1	0	2	0	1	0	0	0	0	0
46	0	0	2	0	1	0	0	0	0	0
51	1	0	5	0	0	0	0	1	0	0
36	0	0	5	0	0	0	0	1	0	0
25	1	0	0	0	0	0	0	0	0	0
16	0	0	0	0	0	0	0	0	0	0
44	1	0	6	0	0	0	0	0	1	0
53	1	0	5	0	0	0	0	1	0	0
36	0	0	1	1	0	0	0	0	0	0
59	0	0	5	0	0	0	0	1	0	0
39	1	0	0	0	0	0	0	0	0	0
29	1	0	2	0	1	0	0	0	0	0
49	1	0	7	0	0	0	0	0	0	1
18	0	0	0	0	0	0	0	0	0	0
40	0	0	0	0	0	0	0	0	0	0
17	1	0	0	0	0	0	0	0	0	0
21	0	0	0	0	0	0	0	0	0	0
53	1	0	6	0	0	0	0	0	1	0
64	0	0	6	0	0	0	0	0	1	0
42	0	0	5	0	0	0	0	1	0	0
52	0	0	0	0	0	0	0	0	0	0
22	1	0	0	0	0	0	0	0	0	0
47	1	0	5	0	0	0	0	1	0	0
29	1	0	0	0	0	0	0	0	0	0
68	1	0	6	0	0	0	0	0	1	0
9	1	0	1	1	0	0	0	0	0	0
74	1	0	5	0	0	0	0	1	0	0
57	0	0	5	0	0	0	0	1	0	0
13	0	0	1	1	0	0	0	0	0	0
68	1	0	6	0	0	0	0	0	1	0
28	0	0	0	0	0	0	0	0	0	0
58	1	0	5	0	0	0	0	1	0	0
46	0	0	1	1	0	0	0	0	0	0
47	1	0	5	0	0	0	0	1	0	0
71	1	0	5	0	0	0	0	1	0	0
53	0	0	5	0	0	0	0	1	0	0
12	0	0	1	1	0	0	0	0	0	0
81	0	0	5	0	0	0	0	1	0	0
45	1	0	7	0	0	0	0	0	0	1
40	1	0	7	0	0	0	0	0	0	1
42	1	0	7	0	0	0	0	0	0	1
38	1	0	2	0	1	0	0	0	0	0
42	0	0	2	0	1	0	0	0	0	0
52	1	0	6	0	0	0	0	0	1	0
34	0	0	2	0	1	0	0	0	0	0
28	0	0	2	0	1	0	0	0	0	0
56	0	0	2	0	1	0	0	0	0	0
56	1	0	2	0	1	0	0	0	0	0
79	0	0	5	0	0	0	0	1	0	0
41	1	0	5	0	0	0	0	1	0	0
48	0	0	5	0	0	0	0	1	0	0
33	0	0	1	1	0	0	0	0	0	0
64	1	0	5	0	0	0	0	1	0	0
67	1	0	5	0	0	0	0	1	0	0
17	0	0	1	1	0	0	0	0	0	0
69	1	0	1	1	0	0	0	0	0	0
39	1	0	1	1	0	0	0	0	0	0
54	1	0	5	0	0	0	0	1	0	0
36	0	0	5	0	0	0	0	1	0	0
19	1	0	1	1	0	0	0	0	0	0
57	0	0	5	0	0	0	0	1	0	0
50	1	0	5	0	0	0	0	1	0	0
30	1	0	0	0	0	0	0	0	0	0
59	0	0	0	0	0	0	0	0	0	0
34	1	0	0	0	0	0	0	0	0	0
29	1	0	0	0	0	0	0	0	0	0
87	1	0	5	0	0	0	0	1	0	0
22	0	0	0	0	0	0	0	0	0	0
63	0	0	6	0	0	0	0	0	1	0
75	1	0	7	0	0	0	0	0	0	1
70	1	0	6	0	0	0	0	0	1	0
75	1	0	6	0	0	0	0	0	1	0
44	1	0	6	0	0	0	0	0	1	0
30	1	0	2	0	1	0	0	0	0	0
56	1	0	6	0	0	0	0	0	1	0
67	1	0	6	0	0	0	0	0	1	0
50	1	0	0	0	0	0	0	0	0	0
38	1	0	5	0	0	0	0	1	0	0
38	0	0	0	0	0	0	0	0	0	0
8	1	0	0	0	0	0	0	0	0	0
27	1	0	0	0	0	0	0	0	0	0
42	0	0	0	0	0	0	0	0	0	0
70	1	0	5	0	0	0	0	1	0	0
24	0	0	1	1	0	0	0	0	0	0
60	0	0	1	1	0	0	0	0	0	0
63	0	0	5	0	0	0	0	1	0	0
78	0	0	5	0	0	0	0	1	0	0
71	1	0	5	0	0	0	0	1	0	0
7	0	0	0	0	0	0	0	0	0	0
33	0	0	5	0	0	0	0	1	0	0
62	0	0	6	0	0	0	0	0	1	0
57	0	0	0	0	0	0	0	0	0	0
75	0	0	6	0	0	0	0	0	1	0
22	0	0	0	0	0	0	0	0	0	0
54	1	0	2	0	1	0	0	0	0	0
83	0	0	5	0	0	0	0	1	0	0
35	1	0	0	0	0	0	0	0	0	0
52	1	0	5	0	0	0	0	1	0	0
30	0	0	2	0	1	0	0	0	0	0
48	1	0	5	0	0	0	0	1	0	0
10	1	0	1	1	0	0	0	0	0	0
5	0	0	1	1	0	0	0	0	0	0
39	0	0	0	0	0	0	0	0	0	0
15	1	0	1	1	0	0	0	0	0	0
23	1	0	0	0	0	0	0	0	0	0
41	1	0	0	0	0	0	0	0	0	0
36	1	0	0	0	0	0	0	0	0	0
52	1	0	0	0	0	0	0	0	0	0
32	1	0	1	1	0	0	0	0	0	0
66	1	0	5	0	0	0	0	1	0	0
13	1	0	1	1	0	0	0	0	0	0
14	0	0	1	1	0	0	0	0	0	0
81	1	0	5	0	0	0	0	1	0	0
42	1	0	0	0	0	0	0	0	0	0
25	0	0	5	0	0	0	0	1	0	0
29	0	0	0	0	0	0	0	0	0	0
25	1	0	2	0	1	0	0	0	0	0
22	0	0	0	0	0	0	0	0	0	0
31	0	0	1	1	0	0	0	0	0	0
20	0	0	1	1	0	0	0	0	0	0
62	1	0	5	0	0	0	0	1	0	0
15	1	0	2	0	1	0	0	0	0	0
19	1	0	0	0	0	0	0	0	0	0
36	1	0	1	1	0	0	0	0	0	0
39	1	0	0	0	0	0	0	0	0	0
9	0	0	0	0	0	0	0	0	0	0
70	1	0	5	0	0	0	0	1	0	0
34	1	0	0	0	0	0	0	0	0	0
24	1	0	0	0	0	0	0	0	0	0
54	1	0	0	0	0	0	0	0	0	0
32	1	0	0	0	0	0	0	0	0	0
15	1	0	1	1	0	0	0	0	0	0
19	0	0	0	0	0	0	0	0	0	0
14	0	0	1	1	0	0	0	0	0	0
64	0	0	0	0	0	0	0	0	0	0
37	0	0	0	0	0	0	0	0	0	0
44	1	0	0	0	0	0	0	0	0	0
33	0	0	6	0	0	0	0	0	1	0
18	0	0	0	0	0	0	0	0	0	0
13	0	0	0	0	0	0	0	0	0	0
25	1	0	5	0	0	0	0	1	0	0
48	1	0	0	0	0	0	0	0	0	0
60	0	0	6	0	0	0	0	0	1	0
36	0	0	0	0	0	0	0	0	0	0
27	0	0	0	0	0	0	0	0	0	0
37	1	0	0	0	0	0	0	0	0	0
25	0	0	0	0	0	0	0	0	0	0
34	1	0	0	0	0	0	0	0	0	0
27	1	0	0	0	0	0	0	0	0	0
35	1	0	5	0	0	0	0	1	0	0
23	1	0	1	1	0	0	0	0	0	0
7	0	0	1	1	0	0	0	0	0	0
58	1	0	4	0	0	0	1	0	0	0
48	1	0	0	0	0	0	0	0	0	0
9	0	0	1	1	0	0	0	0	0	0
69	1	0	6	0	0	0	0	0	1	0
61	1	0	6	0	0	0	0	0	1	0
29	1	0	6	0	0	0	0	0	1	0
57	1	0	0	0	0	0	0	0	0	0
22	1	0	0	0	0	0	0	0	0	0
15	1	0	1	1	0	0	0	0	0	0
38	1	0	0	0	0	0	0	0	0	0
21	0	0	0	0	0	0	0	0	0	0
38	0	0	2	0	1	0	0	0	0	0
5	0	0	1	1	0	0	0	0	0	0
53	1	0	6	0	0	0	0	0	1	0
10	1	0	0	0	0	0	0	0	0	0
29	1	0	0	0	0	0	0	0	0	0
77	1	0	6	0	0	0	0	0	1	0
13	1	0	1	1	0	0	0	0	0	0
14	1	0	0	0	0	0	0	0	0	0
26	0	0	0	0	0	0	0	0	0	0
39	1	0	0	0	0	0	0	0	0	0
23	1	0	0	0	0	0	0	0	0	0
29	0	0	0	0	0	0	0	0	0	0
33	1	0	0	0	0	0	0	0	0	0
28	0	0	7	0	0	0	0	0	0	1
64	1	0	5	0	0	0	0	1	0	0
70	1	0	6	0	0	0	0	0	1	0
32	1	0	0	0	0	0	0	0	0	0
29	1	0	1	1	0	0	0	0	0	0
29	0	0	0	0	0	0	0	0	0	0
18	0	0	0	0	0	0	0	0	0	0
46	1	0	1	1	0	0	0	0	0	0
22	0	0	1	1	0	0	0	0	0	0
63	0	0	2	0	1	0	0	0	0	0
32	1	0	1	1	0	0	0	0	0	0
71	1	0	5	0	0	0	0	1	0	0
35	0	0	1	1	0	0	0	0	0	0
29	0	0	5	0	0	0	0	1	0	0
28	0	0	2	0	1	0	0	0	0	0
74	1	0	5	0	0	0	0	1	0	0
22	0	0	2	0	1	0	0	0	0	0
8	1	0	1	1	0	0	0	0	0	0
22	1	0	0	0	0	0	0	0	0	0
15	0	0	0	0	0	0	0	0	0	0
43	0	0	5	0	0	0	0	1	0	0
28	0	0	0	0	0	0	0	0	0	0
33	1	0	0	0	0	0	0	0	0	0
35	0	0	0	0	0	0	0	0	0	0
17	0	0	0	0	0	0	0	0	0	0
48	1	0	0	0	0	0	0	0	0	0
66	0	0	5	0	0	0	0	1	0	0
4	1	0	1	1	0	0	0	0	0	0
14	0	0	0	0	0	0	0	0	0	0
15	0	0	0	0	0	0	0	0	0	0
81	0	0	5	0	0	0	0	1	0	0
25	0	0	0	0	0	0	0	0	0	0
30	0	0	7	0	0	0	0	0	0	1
16	0	0	1	1	0	0	0	0	0	0
38	1	0	0	0	0	0	0	0	0	0
23	0	0	0	0	0	0	0	0	0	0
17	0	0	1	1	0	0	0	0	0	0
78	1	0	5	0	0	0	0	1	0	0
17	1	0	0	0	0	0	0	0	0	0
22	0	0	0	0	0	0	0	0	0	0
63	1	0	5	0	0	0	0	1	0	0
37	1	0	2	0	1	0	0	0	0	0
7	1	0	1	1	0	0	0	0	0	0
53	1	0	5	0	0	0	0	1	0	0
16	0	0	0	0	0	0	0	0	0	0
24	1	0	0	0	0	0	0	0	0	0
34	1	0	0	0	0	0	0	0	0	0
34	1	0	0	0	0	0	0	0	0	0
35	1	0	0	0	0	0	0	0	0	0
65	1	0	5	0	0	0	0	1	0	0
65	1	0	5	0	0	0	0	1	0	0
11	1	0	1	1	0	0	0	0	0	0
29	1	0	0	0	0	0	0	0	0	0
41	1	0	7	0	0	0	0	0	0	1
77	0	0	6	0	0	0	0	0	1	0
21	1	0	0	0	0	0	0	0	0	0
21	1	0	0	0	0	0	0	0	0	0
27	1	0	0	0	0	0	0	0	0	0
88	1	0	5	0	0	0	0	1	0	0
29	1	0	1	1	0	0	0	0	0	0
65	0	0	6	0	0	0	0	0	1	0
52	0	0	6	0	0	0	0	0	1	0
41	0	0	7	0	0	0	0	0	0	1
64	0	0	7	0	0	0	0	0	0	1
27	1	0	2	0	1	0	0	0	0	0
78	0	0	5	0	0	0	0	1	0	0
36	1	0	1	1	0	0	0	0	0	0
59	1	0	6	0	0	0	0	0	1	0
31	1	0	1	1	0	0	0	0	0	0
73	0	0	5	0	0	0	0	1	0	0
25	0	0	1	1	0	0	0	0	0	0
33	1	0	1	1	0	0	0	0	0	0
44	1	0	2	0	1	0	0	0	0	0
73	0	0	5	0	0	0	0	1	0	0
70	1	0	5	0	0	0	0	1	0	0
33	1	0	1	1	0	0	0	0	0	0
12	1	0	1	1	0	0	0	0	0	0
19	1	0	0	0	0	0	0	0	0	0
23	1	0	0	0	0	0	0	0	0	0
70	1	0	5	0	0	0	0	1	0	0
69	1	0	5	0	0	0	0	1	0	0
24	1	0	0	0	0	0	0	0	0	0
18	1	0	0	0	0	0	0	0	0	0
18	1	0	0	0	0	0	0	0	0	0
31	0	0	0	0	0	0	0	0	0	0
26	0	0	5	0	0	0	0	1	0	0
84	0	0	6	0	0	0	0	0	1	0
23	1	0	5	0	0	0	0	1	0	0
35	0	0	1	1	0	0	0	0	0	0
35	1	0	5	0	0	0	0	1	0	0
27	1	0	5	0	0	0	0	1	0	0
28	0	0	0	0	0	0	0	0	0	0
74	0	0	5	0	0	0	0	1	0	0
50	0	0	6	0	0	0	0	0	1	0
29	0	0	1	1	0	0	0	0	0	0
16	0	0	1	1	0	0	0	0	0	0
69	1	0	6	0	0	0	0	0	1	0
70	0	0	6	0	0	0	0	0	1	0
31	1	0	0	0	0	0	0	0	0	0
75	0	0	5	0	0	0	0	1	0	0
27	0	0	0	0	0	0	0	0	0	0
38	1	0	0	0	0	0	0	0	0	0
48	1	0	6	0	0	0	0	0	1	0
20	0	0	0	0	0	0	0	0	0	0
27	1	0	1	1	0	0	0	0	0	0
19	0	0	0	0	0	0	0	0	0	0
26	0	0	0	0	0	0	0	0	0	0
28	1	0	0	0	0	0	0	0	0	0
24	0	0	0	0	0	0	0	0	0	0
30	1	0	0	0	0	0	0	0	0	0
38	1	0	0	0	0	0	0	0	0	0
17	0	0	1	1	0	0	0	0	0	0
19	1	0	1	1	0	0	0	0	0	0
71	1	0	5	0	0	0	0	1	0	0
16	0	0	1	1	0	0	0	0	0	0
82	1	0	6	0	0	0	0	0	1	0
40	1	0	6	0	0	0	0	0	1	0
29	1	0	0	0	0	0	0	0	0	0
26	0	0	0	0	0	0	0	0	0	0
76	1	0	0	0	0	0	0	0	0	0
8	1	0	2	0	1	0	0	0	0	0
12	1	0	0	0	0	0	0	0	0	0
50	1	0	0	0	0	0	0	0	0	0
14	0	0	1	1	0	0	0	0	0	0
16	1	0	1	1	0	0	0	0	0	0
80	0	0	5	0	0	0	0	1	0	0
76	0	0	6	0	0	0	0	0	1	0
62	0	0	3	0	0	1	0	0	0	0
55	1	0	5	0	0	0	0	1	0	0
79	1	0	5	0	0	0	0	1	0	0
40	1	0	6	0	0	0	0	0	1	0
26	1	0	0	0	0	0	0	0	0	0
14	1	0	0	0	0	0	0	0	0	0
32	0	0	0	0	0	0	0	0	0	0
15	0	0	1	1	0	0	0	0	0	0
33	1	0	1	1	0	0	0	0	0	0
30	0	0	1	1	0	0	0	0	0	0
24	0	0	0	0	0	0	0	0	0	0
45	0	0	1	1	0	0	0	0	0	0
22	0	0	0	0	0	0	0	0	0	0
31	0	0	0	0	0	0	0	0	0	0
12	0	0	0	0	0	0	0	0	0	0
10	1	0	1	1	0	0	0	0	0	0
30	0	0	0	0	0	0	0	0	0	0
14	0	0	0	0	0	0	0	0	0	0
61	0	0	6	0	0	0	0	0	1	0
27	1	0	0	0	0	0	0	0	0	0
34	1	0	1	1	0	0	0	0	0	0
54	1	0	6	0	0	0	0	0	1	0
8	1	0	1	1	0	0	0	0	0	0
24	1	0	0	0	0	0	0	0	0	0
34	1	0	0	0	0	0	0	0	0	0
57	0	0	6	0	0	0	0	0	1	0
72	1	0	6	0	0	0	0	0	1	0
40	0	0	7	0	0	0	0	0	0	1
31	1	0	1	1	0	0	0	0	0	0
45	0	0	0	0	0	0	0	0	0	0
51	1	0	6	0	0	0	0	0	1	0
64	1	0	6	0	0	0	0	0	1	0
38	0	0	0	0	0	0	0	0	0	0
42	0	0	0	0	0	0	0	0	0	0
35	1	0	0	0	0	0	0	0	0	0
33	0	0	0	0	0	0	0	0	0	0
75	0	0	5	0	0	0	0	1	0	0
82	1	0	5	0	0	0	0	1	0	0
50	0	0	6	0	0	0	0	0	1	0
39	1	0	0	0	0	0	0	0	0	0
33	1	0	0	0	0	0	0	0	0	0
24	0	0	0	0	0	0	0	0	0	0
58	0	0	6	0	0	0	0	0	1	0
17	1	0	1	1	0	0	0	0	0	0
70	0	0	6	0	0	0	0	0	1	0
49	0	0	6	0	0	0	0	0	1	0
81	1	0	3	0	0	1	0	0	0	0
63	1	0	7	0	0	0	0	0	0	1
74	1	0	5	0	0	0	0	1	0	0
24	1	0	0	0	0	0	0	0	0	0
27	1	0	0	0	0	0	0	0	0	0
31	1	0	0	0	0	0	0	0	0	0
30	1	0	1	1	0	0	0	0	0	0
25	0	0	1	1	0	0	0	0	0	0
14	1	0	1	1	0	0	0	0	0	0
47	1	0	5	0	0	0	0	1	0	0
38	1	0	5	0	0	0	0	1	0	0
38	0	0	0	0	0	0	0	0	0	0
8	1	0	0	0	0	0	0	0	0	0
27	1	0	0	0	0	0	0	0	0	0
42	0	0	0	0	0	0	0	0	0	0
70	1	0	5	0	0	0	0	1	0	0
24	0	0	1	1	0	0	0	0	0	0
60	0	0	1	1	0	0	0	0	0	0
63	0	0	5	0	0	0	0	1	0	0
78	0	0	5	0	0	0	0	1	0	0
71	1	0	5	0	0	0	0	1	0	0
7	0	0	0	0	0	0	0	0	0	0
33	0	0	5	0	0	0	0	1	0	0
62	0	0	6	0	0	0	0	0	1	0
57	0	0	0	0	0	0	0	0	0	0
75	0	0	6	0	0	0	0	0	1	0
22	0	0	0	0	0	0	0	0	0	0
54	1	0	2	0	1	0	0	0	0	0
83	0	0	5	0	0	0	0	1	0	0
35	1	0	0	0	0	0	0	0	0	0
52	1	0	5	0	0	0	0	1	0	0
30	0	0	2	0	1	0	0	0	0	0
48	1	0	5	0	0	0	0	1	0	0
10	1	0	1	1	0	0	0	0	0	0
5	0	0	1	1	0	0	0	0	0	0
39	0	0	0	0	0	0	0	0	0	0
15	1	0	1	1	0	0	0	0	0	0
23	1	0	0	0	0	0	0	0	0	0
41	1	0	0	0	0	0	0	0	0	0
36	1	0	0	0	0	0	0	0	0	0
52	1	0	0	0	0	0	0	0	0	0
32	1	0	1	1	0	0	0	0	0	0
66	1	0	5	0	0	0	0	1	0	0
13	1	0	1	1	0	0	0	0	0	0
14	0	0	1	1	0	0	0	0	0	0
81	1	0	5	0	0	0	0	1	0	0
42	1	0	0	0	0	0	0	0	0	0
25	0	0	5	0	0	0	0	1	0	0
29	0	0	0	0	0	0	0	0	0	0
25	1	0	2	0	1	0	0	0	0	0
22	0	0	0	0	0	0	0	0	0	0
31	0	0	1	1	0	0	0	0	0	0
20	0	0	1	1	0	0	0	0	0	0
62	1	0	5	0	0	0	0	1	0	0
15	1	0	2	0	1	0	0	0	0	0
19	1	0	0	0	0	0	0	0	0	0
36	1	0	1	1	0	0	0	0	0	0
39	1	0	0	0	0	0	0	0	0	0
9	0	0	0	0	0	0	0	0	0	0
70	1	0	5	0	0	0	0	1	0	0
34	1	0	0	0	0	0	0	0	0	0
24	1	0	0	0	0	0	0	0	0	0
54	1	0	0	0	0	0	0	0	0	0
32	1	0	0	0	0	0	0	0	0	0
15	1	0	1	1	0	0	0	0	0	0
19	0	0	0	0	0	0	0	0	0	0
14	0	0	1	1	0	0	0	0	0	0
64	0	0	0	0	0	0	0	0	0	0
37	0	0	0	0	0	0	0	0	0	0
44	1	0	2	0	1	0	0	0	0	0
33	0	0	6	0	0	0	0	0	1	0
18	0	0	0	0	0	0	0	0	0	0
13	0	0	0	0	0	0	0	0	0	0
25	1	0	5	0	0	0	0	1	0	0
48	1	0	0	0	0	0	0	0	0	0
60	0	0	6	0	0	0	0	0	1	0
34	0	0	0	0	0	0	0	0	0	0
27	0	0	0	0	0	0	0	0	0	0
37	1	0	0	0	0	0	0	0	0	0
25	0	0	0	0	0	0	0	0	0	0
34	1	0	0	0	0	0	0	0	0	0
27	1	0	0	0	0	0	0	0	0	0
35	1	0	5	0	0	0	0	1	0	0
23	1	0	1	1	0	0	0	0	0	0
7	0	0	1	1	0	0	0	0	0	0
58	1	0	4	0	0	0	1	0	0	0
48	1	0	0	0	0	0	0	0	0	0
9	0	0	1	1	0	0	0	0	0	0
69	1	0	6	0	0	0	0	0	1	0
61	1	0	6	0	0	0	0	0	1	0
29	1	0	6	0	0	0	0	0	1	0
57	1	0	0	0	0	0	0	0	0	0
22	1	0	0	0	0	0	0	0	0	0
15	1	0	1	1	0	0	0	0	0	0
38	1	0	0	0	0	0	0	0	0	0
21	0	0	0	0	0	0	0	0	0	0
38	0	0	2	0	1	0	0	0	0	0
5	0	0	1	1	0	0	0	0	0	0
53	1	0	6	0	0	0	0	0	1	0
10	1	0	0	0	0	0	0	0	0	0
29	1	0	0	0	0	0	0	0	0	0
77	1	0	6	0	0	0	0	0	1	0
13	1	0	1	1	0	0	0	0	0	0
14	1	0	0	0	0	0	0	0	0	0
26	0	0	0	0	0	0	0	0	0	0
39	1	0	0	0	0	0	0	0	0	0
23	1	0	0	0	0	0	0	0	0	0
29	0	0	0	0	0	0	0	0	0	0
33	1	0	0	0	0	0	0	0	0	0
28	0	0	7	0	0	0	0	0	0	1
64	1	0	5	0	0	0	0	1	0	0
70	1	0	6	0	0	0	0	0	1	0
32	1	0	0	0	0	0	0	0	0	0
29	1	0	1	1	0	0	0	0	0	0
29	0	0	0	0	0	0	0	0	0	0
18	0	0	0	0	0	0	0	0	0	0
46	1	0	1	1	0	0	0	0	0	0
22	0	0	1	1	0	0	0	0	0	0
63	0	0	2	0	1	0	0	0	0	0
13	0	0	1	1	0	0	0	0	0	0
40	0	0	0	0	0	0	0	0	0	0
66	0	0	1	1	0	0	0	0	0	0
76	1	0	5	0	0	0	0	1	0	0
9	0	0	5	0	0	0	0	1	0	0
28	1	0	5	0	0	0	0	1	0	0
6	0	0	0	0	0	0	0	0	0	0
24	0	0	0	0	0	0	0	0	0	0
37	0	0	2	0	1	0	0	0	0	0
28	1	0	1	1	0	0	0	0	0	0
42	1	0	7	0	0	0	0	0	0	1
51	0	0	5	0	0	0	0	1	0	0
65	1	0	0	0	0	0	0	0	0	0
45	0	0	2	0	1	0	0	0	0	0
62	1	0	5	0	0	0	0	1	0	0
31	1	0	0	0	0	0	0	0	0	0
73	1	0	5	0	0	0	0	1	0	0
25	1	0	5	0	0	0	0	1	0	0
30	0	0	0	0	0	0	0	0	0	0
30	1	0	1	1	0	0	0	0	0	0
78	0	0	5	0	0	0	0	1	0	0
28	1	0	1	1	0	0	0	0	0	0
73	0	0	5	0	0	0	0	1	0	0
52	0	0	5	0	0	0	0	1	0	0
43	1	0	7	0	0	0	0	0	0	1
30	0	0	1	1	0	0	0	0	0	0
36	0	0	1	1	0	0	0	0	0	0
86	1	0	0	0	0	0	0	0	0	0
31	0	0	0	0	0	0	0	0	0	0
64	0	0	5	0	0	0	0	1	0	0
33	0	0	7	0	0	0	0	0	0	1
63	0	0	6	0	0	0	0	0	1	0
63	1	0	0	0	0	0	0	0	0	0
86	0	0	5	0	0	0	0	1	0	0
24	1	0	0	0	0	0	0	0	0	0
79	0	0	5	0	0	0	0	1	0	0
38	0	0	1	1	0	0	0	0	0	0
31	1	0	5	0	0	0	0	1	0	0
35	0	0	1	1	0	0	0	0	0	0
70	0	0	7	0	0	0	0	0	0	1
31	1	0	6	0	0	0	0	0	1	0
72	0	0	5	0	0	0	0	1	0	0
18	1	0	1	1	0	0	0	0	0	0
11	1	0	0	0	0	0	0	0	0	0
21	1	0	1	1	0	0	0	0	0	0
15	0	0	1	1	0	0	0	0	0	0
64	1	0	5	0	0	0	0	1	0	0
29	1	0	5	0	0	0	0	1	0	0
47	1	0	6	0	0	0	0	0	1	0
75	0	0	6	0	0	0	0	0	1	0
27	0	0	0	0	0	0	0	0	0	0
23	0	0	1	1	0	0	0	0	0	0
61	0	0	0	0	0	0	0	0	0	0
62	0	0	7	0	0	0	0	0	0	1
77	0	0	6	0	0	0	0	0	1	0
70	0	0	5	0	0	0	0	1	0	0
25	0	0	0	0	0	0	0	0	0	0
54	0	0	2	0	1	0	0	0	0	0
21	0	0	7	0	0	0	0	0	0	1
86	1	0	0	0	0	0	0	0	0	0
10	1	0	1	1	0	0	0	0	0	0
20	0	0	0	0	0	0	0	0	0	0
19	0	0	0	0	0	0	0	0	0	0
65	1	0	5	0	0	0	0	1	0	0
19	0	0	1	1	0	0	0	0	0	0
62	0	0	3	0	0	1	0	0	0	0
29	0	0	0	0	0	0	0	0	0	0
30	0	0	2	0	1	0	0	0	0	0
26	0	0	0	0	0	0	0	0	0	0
15	0	0	5	0	0	0	0	1	0	0
57	0	0	6	0	0	0	0	0	1	0
54	1	0	2	0	1	0	0	0	0	0
52	0	0	0	0	0	0	0	0	0	0
44	1	0	0	0	0	0	0	0	0	0
8	0	0	0	0	0	0	0	0	0	0
21	1	0	5	0	0	0	0	1	0	0
52	1	0	6	0	0	0	0	0	1	0
32	0	0	2	0	1	0	0	0	0	0
28	1	0	0	0	0	0	0	0	0	0
21	0	0	2	0	1	0	0	0	0	0
15	0	0	2	0	1	0	0	0	0	0
76	0	0	5	0	0	0	0	1	0	0
67	0	0	1	1	0	0	0	0	0	0
12	1	0	2	0	1	0	0	0	0	0
14	0	0	5	0	0	0	0	1	0	0
33	1	0	2	0	1	0	0	0	0	0
67	0	0	5	0	0	0	0	1	0	0
47	0	0	2	0	1	0	0	0	0	0
16	1	0	2	0	1	0	0	0	0	0
31	0	0	2	0	1	0	0	0	0	0
19	0	0	0	0	0	0	0	0	0	0
41	0	0	0	0	0	0	0	0	0	0
36	0	0	5	0	0	0	0	1	0	0
38	1	0	0	0	0	0	0	0	0	0
37	1	0	2	0	1	0	0	0	0	0
22	0	0	0	0	0	0	0	0	0	0
49	1	0	0	0	0	0	0	0	0	0
13	1	0	1	1	0	0	0	0	0	0
88	0	0	2	0	1	0	0	0	0	0
18	0	0	2	0	1	0	0	0	0	0
75	0	0	5	0	0	0	0	1	0	0
59	0	0	2	0	1	0	0	0	0	0
13	1	0	0	0	0	0	0	0	0	0
31	0	0	0	0	0	0	0	0	0	0
17	0	0	0	0	0	0	0	0	0	0
31	0	0	2	0	1	0	0	0	0	0
15	0	0	1	1	0	0	0	0	0	0
72	1	0	5	0	0	0	0	1	0	0
57	0	0	6	0	0	0	0	0	1	0
32	1	0	0	0	0	0	0	0	0	0
8	1	0	0	0	0	0	0	0	0	0
59	1	0	5	0	0	0	0	1	0	0
5	0	0	1	1	0	0	0	0	0	0
20	0	0	0	0	0	0	0	0	0	0
6	0	0	5	0	0	0	0	1	0	0
34	0	0	0	0	0	0	0	0	0	0
64	1	0	5	0	0	0	0	1	0	0
22	0	0	1	1	0	0	0	0	0	0
12	0	0	0	0	0	0	0	0	0	0
12	0	0	5	0	0	0	0	1	0	0
48	1	0	5	0	0	0	0	1	0	0
67	1	0	5	0	0	0	0	1	0	0
74	0	0	5	0	0	0	0	1	0	0
85	0	0	0	0	0	0	0	0	0	0
11	0	0	0	0	0	0	0	0	0	0
55	0	0	0	0	0	0	0	0	0	0
43	0	0	1,	0	0	0	0	0	0	0
75	0	0	1	1	0	0	0	0	0	0
74	1	0	6	0	0	0	0	0	1	0
68	0	0	0	0	0	0	0	0	0	0
41	1	0	0	0	0	0	0	0	0	0
31	0	0	0	0	0	0	0	0	0	0
73	1	0	5	0	0	0	0	1	0	0
46	1	0	0	0	0	0	0	0	0	0
41	1	0	0	0	0	0	0	0	0	0
17	0	0	1	1	0	0	0	0	0	0
34	1	0	7	0	0	0	0	0	0	1
60	0	0	6	0	0	0	0	0	1	0
60	0	0	6	0	0	0	0	0	1	0
10	0	0	1	1	0	0	0	0	0	0
47	1	0	2	0	1	0	0	0	0	0
28	0	0	0	0	0	0	0	0	0	0
10	0	0	1	1	0	0	0	0	0	0
67	0	0	0	0	0	0	0	0	0	0
15	1	0	1	1	0	0	0	0	0	0
30	0	0	1	1	0	0	0	0	0	0
23	1	0	0	0	0	0	0	0	0	0
55		0	5	0	0	0	0	1	0	0
32	1	0	0	0	0	0	0	0	0	0
8	1	0	1	1	0	0	0	0	0	0
40	0	0	0	0	0	0	0	0	0	0
43	1	0	0	0	0	0	0	0	0	0
38	0	0	1	1	0	0	0	0	0	0
38	1	0	0	0	0	0	0	0	0	0
24	1	0	1	1	0	0	0	0	0	0
33	1	0	5	0	0	0	0	1	0	0
20	1	0	0	0	0	0	0	0	0	0
20	1	0	1	1	0	0	0	0	0	0
30	1	0	5	0	0	0	0	1	0	0
70	1	0	6	0	0	0	0	0	1	0
25	0	0	0	0	0	0	0	0	0	0
17	1	0	0	0	0	0	0	0	0	0
6	1	0	1	1	0	0	0	0	0	0
13	1	0	0	0	0	0	0	0	0	0
45	1	0	6	0	0	0	0	0	1	0
27	1	0	1	1	0	0	0	0	0	0
31	1	0	0	0	0	0	0	0	0	0
20	0	0	1	1	0	0	0	0	0	0
61	1	0	6	0	0	0	0	0	1	0
71	0	0	6	0	0	0	0	0	1	0
13	1	0	6	0	0	0	0	0	1	0
29	1	0	0	0	0	0	0	0	0	0
30	1	0	1	1	0	0	0	0	0	0
42	0	0	0	0	0	0	0	0	0	0
43	1	0	0	0	0	0	0	0	0	0
25	1	0	0	0	0	0	0	0	0	0
28	0	0	0	0	0	0	0	0	0	0
27	1	0	1	1	0	0	0	0	0	0
22	1	0	0	0	0	0	0	0	0	0
17	0	0	1	1	0	0	0	0	0	0
31	1	0	1	1	0	0	0	0	0	0
35	0	0	0	0	0	0	0	0	0	0
29	1	0	7	0	0	0	0	0	0	1
80	1	0	6	0	0	0	0	0	1	0
14	0	0	5	0	0	0	0	1	0	0
12	1	0	1	1	0	0	0	0	0	0
4	0	0	1	1	0	0	0	0	0	0
17	0	0	1	1	0	0	0	0	0	0
30	1	0	1	1	0	0	0	0	0	0
25	1	0	1	1	0	0	0	0	0	0
17	1	0	0	0	0	0	0	0	0	0
15	0	0	1	1	0	0	0	0	0	0
87	0	0	1	1	0	0	0	0	0	0
22	0	0	6	0	0	0	0	0	1	0
64	0	0	6	0	0	0	0	0	1	0
14	0	0	6	0	0	0	0	0	1	0
16	0	0	0	0	0	0	0	0	0	0
65	1	0	1	1	0	0	0	0	0	0
11	1	0	6	0	0	0	0	0	1	0
26	1	0	1	1	0	0	0	0	0	0
29	0	0	0	0	0	0	0	0	0	0
61	0	0	2	0	1	0	0	0	0	0
89	1	0	6	0	0	0	0	0	1	0
8	0	0	1	1	0	0	0	0	0	0
41	0	0	1	1	0	0	0	0	0	0
15	0	0	1	1	0	0	0	0	0	0
71	1	0	6	0	0	0	0	0	1	0
74	1	0	5	0	0	0	0	1	0	0
72	0	0	5	0	0	0	0	1	0	0
41	0	0	0	0	0	0	0	0	0	0
57	1	0	6	0	0	0	0	0	1	0
8	0	0	0	0	0	0	0	0	0	0
75	0	0	6	0	0	0	0	0	1	0
34	1	0	1	1	0	0	0	0	0	0
61	0	0	2	0	1	0	0	0	0	0
56	1	0	7	0	0	0	0	0	0	1
63	0	0	6	0	0	0	0	0	1	0
12	1	0	0	0	0	0	0	0	0	0
58	1	0	5	0	0	0	0	1	0	0
59	0	0	2	0	1	0	0	0	0	0
68	1	0	5	0	0	0	0	1	0	0
17	0	0	1	1	0	0	0	0	0	0
41	1	0	1	1	0	0	0	0	0	0
36	0	0	0	0	0	0	0	0	0	0
29	0	0	0	0	0	0	0	0	0	0
8	0	0	1	1	0	0	0	0	0	0
33	1	0	6	0	0	0	0	0	1	0
14	0	0	1	1	0	0	0	0	0	0
26	1	0	0	0	0	0	0	0	0	0
28	0	0	1	1	0	0	0	0	0	0
21	0	0	1	1	0	0	0	0	0	0
37	0	0	0	0	0	0	0	0	0	0
81	1	0	6	0	0	0	0	0	1	0
50	0	0	0	0	0	0	0	0	0	0
13	1	0	1	1	0	0	0	0	0	0
39	0	0	7	0	0	0	0	0	0	1
34	0	0	2	0	1	0	0	0	0	0
62	1	0	6	0	0	0	0	0	1	0
64	0	0	7	0	0	0	0	0	0	1
13	1	0	1	1	0	0	0	0	0	0
72	0	0	7	0	0	0	0	0	0	1
17	1	0	1	1	0	0	0	0	0	0
35	1	0	0	0	0	0	0	0	0	0
18	0	0	0	0	0	0	0	0	0	0
70	1	0	6	0	0	0	0	0	1	0
36	0	0	0	0	0	0	0	0	0	0
69	1	0	7	0	0	0	0	0	0	1
29	1	0	0	0	0	0	0	0	0	0
65	0	0	6	0	0	0	0	0	1	0
42	1	0	0	0	0	0	0	0	0	0
32	0	0	6	0	0	0	0	0	1	0
40	0	0	0	0	0	0	0	0	0	0
40	0	0	7	0	0	0	0	0	0	1
86	0	0	6	0	0	0	0	0	1	0
5	0	0	0	0	0	0	0	0	0	0
25	0	0	1	1	0	0	0	0	0	0
7	0	0	1	1	0	0	0	0	0	0
7	1	0	1	1	0	0	0	0	0	0
80	1	0	6	0	0	0	0	0	1	0
70	1	0	6	0	0	0	0	0	1	0
28	0	0	0	0	0	0	0	0	0	0
17	1	0	1	1	0	0	0	0	0	0
6	1	0	0	0	0	0	0	0	0	0
13	1	0	0	0	0	0	0	0	0	0
45	1	0	0	0	0	0	0	0	0	0
27	1	0	1	1	0	0	0	0	0	0
20	0	0	1	1	0	0	0	0	0	0
61	1	0	6	0	0	0	0	0	1	0
71	0	0	5	0	0	0	0	1	0	0
29	0	0	1	1	0	0	0	0	0	0
27	0	0	7	0	0	0	0	0	0	1
17	0	0	0	0	0	0	0	0	0	0
73	0	0	0	0	0	0	0	0	0	0
18	1	0	1	1	0	0	0	0	0	0
31	1	0	0	0	0	0	0	0	0	0
4	0	0	1	1	0	0	0	0	0	0
69	1	0	5	0	0	0	0	1	0	0
40	1	0	2	0	1	0	0	0	0	0
13	1	0	1	1	0	0	0	0	0	0
29	1	0	1	1	0	0	0	0	0	0
30	1	0	1	1	0	0	0	0	0	0
42	0	0	0	0	0	0	0	0	0	0
41	1	0	1	1	0	0	0	0	0	0
55	1	0	0	0	0	0	0	0	0	0
25	1	0	0	0	0	0	0	0	0	0
28	0	0	1	1	0	0	0	0	0	0
75	1	0	6	0	0	0	0	0	1	0
27	1	0	1	1	0	0	0	0	0	0
22	1	0	1	1	0	0	0	0	0	0
17	0	0	1	1	0	0	0	0	0	0
11	0	0	1	1	0	0	0	0	0	0
39	0	0	1	1	0	0	0	0	0	0
31	1	0	5	0	0	0	0	1	0	0
31	1	0	0	0	0	0	0	0	0	0
56	1	0	5	0	0	0	0	1	0	0
53	0	0	0	0	0	0	0	0	0	0
28	0	0	2	0	1	0	0	0	0	0
55	0	0	1	1	0	0	0	0	0	0
29	1	0	0	0	0	0	0	0	0	0
80	1	0	6	0	0	0	0	0	1	0
62	0	0	6	0	0	0	0	0	1	0
21	1	0	0	0	0	0	0	0	0	0
12	1	0	1	1	0	0	0	0	0	0
22	0	0	1	1	0	0	0	0	0	0
64	0	0	7	0	0	0	0	0	0	1
14	0	0	6	0	0	0	0	0	1	0
16	0	0	1	1	0	0	0	0	0	0
75	1	0	0	0	0	0	0	0	0	0
11	1	0	1	1	0	0	0	0	0	0
66	1	0	6	0	0	0	0	0	1	0
26	1	0	0	0	0	0	0	0	0	0
29	0	0	1	1	0	0	0	0	0	0
61	0	0	6	0	0	0	0	0	1	0
90	1	0	6	0	0	0	0	0	1	0
8	0	0	1	1	0	0	0	0	0	0
41	0	0	1	1	0	0	0	0	0	0
42	0	0	6	0	0	0	0	0	1	0
20	1	0	1	1	0	0	0	0	0	0
14	0	0	1	1	0	0	0	0	0	0
49	1	0	0	0	0	0	0	0	0	0
56	1	0	6	0	0	0	0	0	1	0
88	0	0	6	0	0	0	0	0	1	0
34	0	0	2	0	1	0	0	0	0	0
22	0	0	2	0	1	0	0	0	0	0
56	1	0	5	0	0	0	0	1	0	0
61	0	0	6	0	0	0	0	0	1	0
38	1	0	2	0	1	0	0	0	0	0
89	0	0	2	0	1	0	0	0	0	0
19	0	0	0	0	0	0	0	0	0	0
24	1	0	2	0	1	0	0	0	0	0
25	0	0	2	0	1	0	0	0	0	0
36	0	0	1	1	0	0	0	0	0	0
55	1	0	6	0	0	0	0	0	1	0
26	0	0	0	0	0	0	0	0	0	0
23	0	0	7	0	0	0	0	0	0	1
10	0	0	1	1	0	0	0	0	0	0
33	0	0	0	0	0	0	0	0	0	0
68	0	0	5	0	0	0	0	1	0	0
5	0	0	1	1	0	0	0	0	0	0
34	1	0	0	0	0	0	0	0	0	0
54	1	0	0	0	0	0	0	0	0	0
8	0	0	0	0	0	0	0	0	0	0
24	1	0	0	0	0	0	0	0	0	0
34	1	0	0	0	0	0	0	0	0	0
72	1	0	6	0	0	0	0	0	1	0
40	0	0	0	0	0	0	0	0	0	0
31	1	0	7	0	0	0	0	0	0	1
77	0	0	7	0	0	0	0	0	0	1
24	0	0	6	0	0	0	0	0	1	0
45	0	0	1	1	0	0	0	0	0	0
19	0	0	0	0	0	0	0	0	0	0
26	0	0	0	0	0	0	0	0	0	0
28	1	0	7	0	0	0	0	0	0	1
24	0	0	0	0	0	0	0	0	0	0
30	1	0	1	1	0	0	0	0	0	0
38	1	0	0	0	0	0	0	0	0	0
17	0	0	1	1	0	0	0	0	0	0
38	1	0	1	1	0	0	0	0	0	0
71	1	0	6	0	0	0	0	0	1	0
16	0	0	2	0	1	0	0	0	0	0
84	0	0	5	0	0	0	0	1	0	0
64	1	0	0	0	0	0	0	0	0	0
29	1	0	0	0	0	0	0	0	0	0
26	0	0	7	0	0	0	0	0	0	1
62	1	0	7	0	0	0	0	0	0	1
76	1	0	0	0	0	0	0	0	0	0
80	0	0	6	0	0	0	0	0	1	0
47	0	0	7	0	0	0	0	0	0	1
40	0	0	0	0	0	0	0	0	0	0
12	1	0	1	1	0	0	0	0	0	0
50	1	0	7	0	0	0	0	0	0	1
53	0	0	0	0	0	0	0	0	0	0
63	1	0	2	0	1	0	0	0	0	0
32	0	0	0	0	0	0	0	0	0	0
14	0	0	1	1	0	0	0	0	0	0
35	0	0	4	0	0	0	1	0	0	0
16	1	0	0	0	0	0	0	0	0	0
80	0	0	6	0	0	0	0	0	1	0
70	1	0	0	0	0	0	0	0	0	0
22	0	0	1	1	0	0	0	0	0	0
14	0	0	1	1	0	0	0	0	0	0
24	0	0	2	0	1	0	0	0	0	0
36	1	0	0	0	0	0	0	0	0	0
46	1	0	0	0	0	0	0	0	0	0
29	1	0	0	0	0	0	0	0	0	0
41	0	0	1	1	0	0	0	0	0	0
41	1	0	7	0	0	0	0	0	0	1
17	0	0	1	1	0	0	0	0	0	0
28	0	0	5	0	0	0	0	1	0	0
24	0	0	1	1	0	0	0	0	0	0
19	0	0	0	0	0	0	0	0	0	0
83	1	0	6	0	0	0	0	0	1	0
44	1	0	0	0	0	0	0	0	0	0
23	0	0	1	1	0	0	0	0	0	0
8	0	0	1	1	0	0	0	0	0	0
24	0	0	0	0	0	0	0	0	0	0
12	0	0	1	1	0	0	0	0	0	0
72	1	0	0	0	0	0	0	0	0	0
64	0	0	5	0	0	0	0	1	0	0
28	0	0	0	0	0	0	0	0	0	0
55	0	0	5	0	0	0	0	1	0	0
69	0	0	7	0	0	0	0	0	0	1
16	1	0	1	1	0	0	0	0	0	0
40	1	0	1	1	0	0	0	0	0	0
52	0	0	6	0	0	0	0	0	1	0
31	1	0	0	0	0	0	0	0	0	0
51	1	0	7	0	0	0	0	0	0	1
58	1	0	6	0	0	0	0	0	1	0
32	0	0	1	1	0	0	0	0	0	0
33	1	0	6	0	0	0	0	0	1	0
50	0	0	1	1	0	0	0	0	0	0
26	0	0	1	1	0	0	0	0	0	0
44	1	0	0	0	0	0	0	0	0	0
34	1	0	7	0	0	0	0	0	0	1
31	1	0	0	0	0	0	0	0	0	0
62	0	0	6	0	0	0	0	0	1	0
68	0	0	0	0	0	0	0	0	0	0
72	0	0	6	0	0	0	0	0	1	0
77	0	0	6	0	0	0	0	0	1	0
71	0	0	5	0	0	0	0	1	0	0
64	0	0	6	0	0	0	0	0	1	0
35	0	0	5	0	0	0	0	1	0	0
21	0	0	0	0	0	0	0	0	0	0
16	0	0	0	0	0	0	0	0	0	0
42	0	0	6	0	0	0	0	0	1	0
44	0	0	5	0	0	0	0	1	0	0
10		0	0	0	0	0	0	0	0	0
14	0	0	1	1	0	0	0	0	0	0
56	1	0	0	0	0	0	0	0	0	0
88	0	0	6	0	0	0	0	0	1	0
75	1	0	5	0	0	0	0	1	0	0
70	1	0	0	0	0	0	0	0	0	0
22	0	0	1	1	0	0	0	0	0	0
14	0	0	1	1	0	0	0	0	0	0
37	1	0	2	0	1	0	0	0	0	0
11	1	0	0	0	0	0	0	0	0	0
24	0	0	2	0	1	0	0	0	0	0
36	1	0	0	0	0	0	0	0	0	0
46	1	0	0	0	0	0	0	0	0	0
29	1	0	0	0	0	0	0	0	0	0
41	0	0	0	0	0	0	0	0	0	0
28	0	0	0	0	0	0	0	0	0	0
24	0	0	1	1	0	0	0	0	0	0
19	0	0	0	0	0	0	0	0	0	0
41	1	0	5	0	0	0	0	1	0	0
44	1	0	0	0	0	0	0	0	0	0
23	0	0	0	0	0	0	0	0	0	0
33	0	0	7	0	0	0	0	0	0	1
35	0	0	2	0	1	0	0	0	0	0
13	0	0	0	0	0	0	0	0	0	0
4	1	0	0	0	0	0	0	0	0	0
35	1	0	0	0	0	0	0	0	0	0
59	1	0	4	0	0	0	1	0	0	0
25	0	0	2	0	1	0	0	0	0	0
35	1	0	0	0	0	0	0	0	0	0
35	1	0	0	0	0	0	0	0	0	0
7	1	0	1	1	0	0	0	0	0	0
44	0	0	2	0	1	0	0	0	0	0
26	1	0	5	0	0	0	0	1	0	0
13	0	0	0	0	0	0	0	0	0	0
37	0	0	0	0	0	0	0	0	0	0
27	1	0	0	0	0	0	0	0	0	0
30	1	0	5	0	0	0	0	1	0	0
15	0	0	0	0	0	0	0	0	0	0
65	0	0	0	0	0	0	0	0	0	0
11	1	0	1	1	0	0	0	0	0	0
25	1	0	0	0	0	0	0	0	0	0
4	1	0	1	1	0	0	0	0	0	0
29	1	0	2	0	1	0	0	0	0	0
24	0	0	0	0	0	0	0	0	0	0
31	0	0	0	0	0	0	0	0	0	0
39	0	0	0	0	0	0	0	0	0	0
24	0	0	0	0	0	0	0	0	0	0
75	0	0	0	0	0	0	0	0	0	0
31	1	0	0	0	0	0	0	0	0	0
67	1	0	2	0	1	0	0	0	0	0
20	1	0	0	0	0	0	0	0	0	0
44	0	0	0	0	0	0	0	0	0	0
71	0	0	0	0	0	0	0	0	0	0
19	0	0	1	1	0	0	0	0	0	0
28	0	0	0	0	0	0	0	0	0	0
12	1	0	1	1	0	0	0	0	0	0
12	0	0	1	1	0	0	0	0	0	0
40	0	0	0	0	0	0	0	0	0	0
18	1	0	0	0	0	0	0	0	0	0
63	0	0	0	0	0	0	0	0	0	0
37	1	0	7	0	0	0	0	0	0	1
56	0	0	5	0	0	0	0	1	0	0
65	0	0	5	0	0	0	0	1	0	0
15	1	0	1	1	0	0	0	0	0	0
54	1	0	6	0	0	0	0	0	1	0
36	0	0	0	0	0	0	0	0	0	0
96	0	0	0	0	0	0	0	0	0	0
26	1	0	1	1	0	0	0	0	0	0
26	0	0	1	1	0	0	0	0	0	0
45	0	0	6	0	0	0	0	0	1	0
85	0	0	3	0	0	1	0	0	0	0
30	1	0	1	1	0	0	0	0	0	0
35	1	0	5	0	0	0	0	1	0	0
39	1	0	5	0	0	0	0	1	0	0
66	0	0	5	0	0	0	0	1	0	0
53	1	0	6	0	0	0	0	0	1	0
71	0	0	5	0	0	0	0	1	0	0
24	0	0	6	0	0	0	0	0	1	0
72	1	0	6	0	0	0	0	0	1	0
24	0	0	0	0	0	0	0	0	0	0
86	0	0	5	0	0	0	0	1	0	0
58	1	0	6	0	0	0	0	0	1	0
34	1	0	0	0	0	0	0	0	0	0
24	0	0	0	0	0	0	0	0	0	0
53	0	0	6	0	0	0	0	0	1	0
16	0	0	1	1	0	0	0	0	0	0
22	1	0	0	0	0	0	0	0	0	0
53	0	0	5	0	0	0	0	1	0	0
72	0	0	5	0	0	0	0	1	0	0
42	0	0	5	0	0	0	0	1	0	0
59	1	0	5	0	0	0	0	1	0	0
30	1	0	7	0	0	0	0	0	0	1
60	0	0	7	0	0	0	0	0	0	1
79	0	0	3	0	0	1	0	0	0	0
50	1	0	0	0	0	0	0	0	0	0
59	1	0	5	0	0	0	0	1	0	0
50	1	0	5	0	0	0	0	1	0	0
46	1	0	5	0	0	0	0	1	0	0
40	0	0	7	0	0	0	0	0	0	1
46	1	0	2	0	1	0	0	0	0	0
31	0	0	2	0	1	0	0	0	0	0
23	0	0	1	1	0	0	0	0	0	0
25	0	0	1	1	0	0	0	0	0	0
72	0	0	5	0	0	0	0	1	0	0
30	1	0	0	0	0	0	0	0	0	0
75	1	0	5	0	0	0	0	1	0	0
71	0	0	5	0	0	0	0	1	0	0
61	0	0	5	0	0	0	0	1	0	0
53	0	0	5	0	0	0	0	1	0	0
89	0	0	5	0	0	0	0	1	0	0
20	0	0	0	0	0	0	0	0	0	0
60	0	0	5	0	0	0	0	1	0	0
74	0	0	5	0	0	0	0	1	0	0
28	0	0	0	0	0	0	0	0	0	0
45	0	0	6	0	0	0	0	0	1	0
60	1	0	6	0	0	0	0	0	1	0
76	0	0	6	0	0	0	0	0	1	0
13	1	0	1	1	0	0	0	0	0	0
23	0	0	5	0	0	0	0	1	0	0
69	1	0	5	0	0	0	0	1	0	0
26	0	0	0	0	0	0	0	0	0	0
14	0	0	0	0	0	0	0	0	0	0
57	0	0	2	0	1	0	0	0	0	0
69	1	0	6	0	0	0	0	0	1	0
30	1	0	2	0	1	0	0	0	0	0
13	0	0	1	1	0	0	0	0	0	0
30	1	0	1	1	0	0	0	0	0	0
39	0	0	0	0	0	0	0	0	0	0
16	0	0	0	0	0	0	0	0	0	0
15	0	0	1	1	0	0	0	0	0	0
41	1	0	0	0	0	0	0	0	0	0
24	1	0	0	0	0	0	0	0	0	0
84	0	0	0	0	0	0	0	0	0	0
16	0	0	1	1	0	0	0	0	0	0
32	0	0	1	1	0	0	0	0	0	0
30	0	0	1	1	0	0	0	0	0	0
23	1	0	1	1	0	0	0	0	0	0
57	0	0	0	0	0	0	0	0	0	0
9	0	0	1	1	0	0	0	0	0	0
20	1	0	1	1	0	0	0	0	0	0
28	0	0	1	1	0	0	0	0	0	0
32	1	0	2	0	1	0	0	0	0	0
15	1	0	0	0	0	0	0	0	0	0
37	1	0	0	0	0	0	0	0	0	0
41	1	0	0	0	0	0	0	0	0	0
21	1	0	1	1	0	0	0	0	0	0
21	1	0	5	0	0	0	0	1	0	0
21	1	0	0	0	0	0	0	0	0	0
63	0	0	2	0	1	0	0	0	0	0
17	0	0	0	0	0	0	0	0	0	0
23	1	0	6	0	0	0	0	0	1	0
51	1	0	0	0	0	0	0	0	0	0
16	0	0	0	0	0	0	0	0	0	0
43	1	0	2	0	1	0	0	0	0	0
52	1	0	6	0	0	0	0	0	1	0
8	1	0	0	0	0	0	0	0	0	0
69	1	0	7	0	0	0	0	0	0	1
22	1	0	0	0	0	0	0	0	0	0
21	1	0	0	0	0	0	0	0	0	0
43	0	0	1	1	0	0	0	0	0	0
28	0	0	0	0	0	0	0	0	0	0
33	1	0	0	0	0	0	0	0	0	0
66	1	0	2	0	1	0	0	0	0	0
35	0	0	5	0	0	0	0	1	0	0
17	0	0	1	1	0	0	0	0	0	0
61	0	0	0	0	0	0	0	0	0	0
48	1	0	0	0	0	0	0	0	0	0
66	0	0	0	0	0	0	0	0	0	0
4	1	0	1	1	0	0	0	0	0	0
14	0	0	0	0	0	0	0	0	0	0
15	0	0	0	0	0	0	0	0	0	0
50	1	0	0	0	0	0	0	0	0	0
81	0	0	6	0	0	0	0	0	1	0
78	1	0	5	0	0	0	0	1	0	0
21	1	0	0	0	0	0	0	0	0	0
15	0	0	1	1	0	0	0	0	0	0
39	0	0	0	0	0	0	0	0	0	0
63	1	0	5	0	0	0	0	1	0	0
16	1	0	1	1	0	0	0	0	0	0
47	1	0	7	0	0	0	0	0	0	1
34	1	0	0	0	0	0	0	0	0	0
4	0	0	1	1	0	0	0	0	0	0
13	0	0	0	0	0	0	0	0	0	0
61	1	0	5	0	0	0	0	1	0	0
34	1	0	0	0	0	0	0	0	0	0
36	1	0	0	0	0	0	0	0	0	0
69	0	0	6	0	0	0	0	0	1	0
41	1	0	0	0	0	0	0	0	0	0
42	1	0	0	0	0	0	0	0	0	0
30	0	0	0	0	0	0	0	0	0	0
16	0	0	0	0	0	0	0	0	0	0
38	1	0	0	0	0	0	0	0	0	0
23	0	0	1	1	0	0	0	0	0	0
74	0	0	0	0	0	0	0	0	0	0
17	0	0	0	0	0	0	0	0	0	0
78	1	0	6	0	0	0	0	0	1	0
17	1	0	1	1	0	0	0	0	0	0
22	0	0	0	0	0	0	0	0	0	0
10	0	0	1	1	0	0	0	0	0	0
24	0	0	0	0	0	0	0	0	0	0
9	1	0	0	0	0	0	0	0	0	0
37	1	0	7	0	0	0	0	0	0	1
33	0	0	0	0	0	0	0	0	0	0
64	0	0	6	0	0	0	0	0	1	0
69	0	0	7	0	0	0	0	0	0	1
64	1	0	6	0	0	0	0	0	1	0
25	0	0	1	1	0	0	0	0	0	0
27	0	0	0	0	0	0	0	0	0	0
71	0	0	6	0	0	0	0	0	1	0
26	0	0	1	1	0	0	0	0	0	0
38	0	0	2	0	1	0	0	0	0	0
65	1	0	5	0	0	0	0	1	0	0
64	1	0	6	0	0	0	0	0	1	0
26	0	0	1	1	0	0	0	0	0	0
10	1	0	0	0	0	0	0	0	0	0
14	1	0	0	0	0	0	0	0	0	0
22	0	0	0	0	0	0	0	0	0	0
32	1	0	1	1	0	0	0	0	0	0
27	1	0	0	0	0	0	0	0	0	0
59	1	0	6	0	0	0	0	0	1	0
42	1	0	0	0	0	0	0	0	0	0
34	1	0	0	0	0	0	0	0	0	0
82	0	0	6	0	0	0	0	0	1	0
79	0	0	6	0	0	0	0	0	1	0
67	0	0	0	0	0	0	0	0	0	0
59	1	0	5	0	0	0	0	1	0	0
49	1	0	0	0	0	0	0	0	0	0
71	1	0	5	0	0	0	0	1	0	0
86	1	0	6	0	0	0	0	0	1	0
40	1	0	0	0	0	0	0	0	0	0
82	1	0	0	0	0	0	0	0	0	0
70	0	0	0	0	0	0	0	0	0	0
66	1	0	6	0	0	0	0	0	1	0
61	1	0	6	0	0	0	0	0	1	0
50	1	0	0	0	0	0	0	0	0	0
23	0	0	0	0	0	0	0	0	0	0
72	1	0	2	0	1	0	0	0	0	0
63	1	0	2	0	1	0	0	0	0	0
33	1	0	0	0	0	0	0	0	0	0
44	1	0	5	0	0	0	0	1	0	0
73	0	0	6	0	0	0	0	0	1	0
70	1	0	6	0	0	0	0	0	1	0
35	1	0	1	1	0	0	0	0	0	0
64	0	0	3	0	0	1	0	0	0	0
74	1	0	6	0	0	0	0	0	1	0
19	1	0	0	0	0	0	0	0	0	0
23	1	0	0	0	0	0	0	0	0	0
70	1	0	6	0	0	0	0	0	1	0
37	1	0	0	0	0	0	0	0	0	0
69	1	0	5	0	0	0	0	1	0	0
24	1	0	0	0	0	0	0	0	0	0
30	1	0	0	0	0	0	0	0	0	0
74	0	0	5	0	0	0	0	1	0	0
8	1	0	0	0	0	0	0	0	0	0
31	0	0	0	0	0	0	0	0	0	0
26	0	0	1	1	0	0	0	0	0	0
67	1	0	5	0	0	0	0	1	0	0
23	1	0	0	0	0	0	0	0	0	0
63	0	0	6	0	0	0	0	0	1	0
35	0	0	0	0	0	0	0	0	0	0
35	1	0	5	0	0	0	0	1	0	0
27	1	0	2	0	1	0	0	0	0	0
28	0	0	0	0	0	0	0	0	0	0
33	0	0	6	0	0	0	0	0	1	0
22	0	0	1	1	0	0	0	0	0	0
72	1	0	1	1	0	0	0	0	0	0
31	0	0	0	0	0	0	0	0	0	0
27	0	0	0	0	0	0	0	0	0	0
21	0	0	0	0	0	0	0	0	0	0
23	1	0	0	0	0	0	0	0	0	0
47	0	0	5	0	0	0	0	1	0	0
27	1	0	0	0	0	0	0	0	0	0
70	0	0	6	0	0	0	0	0	1	0
37	1	0	0	0	0	0	0	0	0	0
30	1	0	6	0	0	0	0	0	1	0
6	1	0	0	0	0	0	0	0	0	0
22	1	0	0	0	0	0	0	0	0	0
37	0	0	2	0	1	0	0	0	0	0
56	0	0	2	0	1	0	0	0	0	0
41	0	0	0	0	0	0	0	0	0	0
12	0	0	0	0	0	0	0	0	0	0
74	0	0	6	0	0	0	0	0	1	0
50	0	0	0	0	0	0	0	0	0	0
43	1	0	7	0	0	0	0	0	0	1
88	0	0	2	0	1	0	0	0	0	0
78	0	0	0	0	0	0	0	0	0	0
54	0	0	6	0	0	0	0	0	1	0
62	1	0	0	0	0	0	0	0	0	0
75	0	0	3	0	0	1	0	0	0	0
51	1	0	0	0	0	0	0	0	0	0
18	1	0	6	0	0	0	0	0	1	0
35	0	0	2	0	1	0	0	0	0	0
51	1	0	0	0	0	0	0	0	0	0
68	0	0	2	0	1	0	0	0	0	0
72	0	0	6	0	0	0	0	0	1	0
73	1	0	5	0	0	0	0	1	0	0
43	1	0	6	0	0	0	0	0	1	0
50	1	0	6	0	0	0	0	0	1	0
66	1	0	6	0	0	0	0	0	1	0
75	1	0	6	0	0	0	0	0	1	0
70	1	0	5	0	0	0	0	1	0	0
64	1	0	6	0	0	0	0	0	1	0
13	1	0	0	0	0	0	0	0	0	0
77	0	0	5	0	0	0	0	1	0	0
34	1	0	5	0	0	0	0	1	0	0
74	1	0	6	0	0	0	0	0	1	0
37	1	0	1	1	0	0	0	0	0	0
18	1	0	0	0	0	0	0	0	0	0
17	1	0	0	0	0	0	0	0	0	0
86	0	0	0	0	0	0	0	0	0	0
76	0	0	6	0	0	0	0	0	1	0
62	0	0	6	0	0	0	0	0	1	0
60	1	0	6	0	0	0	0	0	1	0
83	1	0	2	0	1	0	0	0	0	0
16	0	0	0	0	0	0	0	0	0	0
12	1	0	1	1	0	0	0	0	0	0
13	1	0	5	0	0	0	0	1	0	0
14	1	0	1	1	0	0	0	0	0	0
7	1	0	2	0	1	0	0	0	0	0
70	0	0	6	0	0	0	0	0	1	0
8	0	0	0	0	0	0	0	0	0	0
10	1	0	0	0	0	0	0	0	0	0
15	1	0	5	0	0	0	0	1	0	0
9	0	0	1	1	0	0	0	0	0	0
5	0	0	1	1	0	0	0	0	0	0
19	0	0	1	1	0	0	0	0	0	0
25	1	0	0	0	0	0	0	0	0	0
41	0	0	6	0	0	0	0	0	1	0
74	0	0	5	0	0	0	0	1	0	0
48	1	0	5	0	0	0	0	1	0	0
39	0	0	5	0	0	0	0	1	0	0
14	0	0	5	0	0	0	0	1	0	0
73	0	0	5	0	0	0	0	1	0	0
18	0	0	1	1	0	0	0	0	0	0
16	1	0	0	0	0	0	0	0	0	0
75	1	0	5	0	0	0	0	1	0	0
28	0	0	0	0	0	0	0	0	0	0
37	0	0	2	0	1	0	0	0	0	0
45	1	0	0	0	0	0	0	0	0	0
59	0	0	5	0	0	0	0	1	0	0
75	0	0	5	0	0	0	0	1	0	0
66	0	0	7	0	0	0	0	0	0	1
64	0	0	6	0	0	0	0	0	1	0
8	0	0	1	1	0	0	0	0	0	0
17	1	0	0	0	0	0	0	0	0	0
73	0	0	6	0	0	0	0	0	1	0
30	0	0	0	0	0	0	0	0	0	0
9	1	0	1	1	0	0	0	0	0	0
41	0	0	5	0	0	0	0	1	0	0
9	1	0	0	0	0	0	0	0	0	0
37	1	0	5	0	0	0	0	1	0	0
26	1	0	0	0	0	0	0	0	0	0
36	0	0	5	0	0	0	0	1	0	0
23	1	0	0	0	0	0	0	0	0	0
73	1	0	5	0	0	0	0	1	0	0
61	1	0	6	0	0	0	0	0	1	0
55	1	0	6	0	0	0	0	0	1	0
37	0	0	3	0	0	1	0	0	0	0
61	1	0	5	0	0	0	0	1	0	0
22	0	0	1	1	0	0	0	0	0	0
29	1	0	1	1	0	0	0	0	0	0
9	0	0	2	0	1	0	0	0	0	0
8	0	0	1	1	0	0	0	0	0	0
23	0	0	1	1	0	0	0	0	0	0
30	1	0	0	0	0	0	0	0	0	0
16	1	0	1	1	0	0	0	0	0	0
18	1	0	0	0	0	0	0	0	0	0
25	1	0	1	1	0	0	0	0	0	0
25	0	0	0	0	0	0	0	0	0	0
77	1	0	5	0	0	0	0	1	0	0
66	0	0	6	0	0	0	0	0	1	0
23	0	0	1	1	0	0	0	0	0	0
10	0	0	0	0	0	0	0	0	0	0
76	1	0	6	0	0	0	0	0	1	0
62	1	0	2	0	1	0	0	0	0	0
75	1	0	5	0	0	0	0	1	0	0
42	0	0	5	0	0	0	0	1	0	0
14	1	0	1	1	0	0	0	0	0	0
65	0	0	6	0	0	0	0	0	1	0
50	1	0	5	0	0	0	0	1	0	0
65	1	0	6	0	0	0	0	0	1	0
48	1	0	5	0	0	0	0	1	0	0
14	0	0	5	0	0	0	0	1	0	0
27	0	0	1	1	0	0	0	0	0	0
60	1	0	5	0	0	0	0	1	0	0
15	0	0	1	1	0	0	0	0	0	0
7	1	0	1	1	0	0	0	0	0	0
13	0	0	0	0	0	0	0	0	0	0
33	1	0	1	1	0	0	0	0	0	0
31	1	0	1	1	0	0	0	0	0	0
24	0	0	0	0	0	0	0	0	0	0
34	0	0	1	1	0	0	0	0	0	0
15	0	0	1	1	0	0	0	0	0	0
30	1	0	0	0	0	0	0	0	0	0
50	0	0	0	0	0	0	0	0	0	0
36	0	0	0	0	0	0	0	0	0	0
74	1	0	5	0	0	0	0	1	0	0
7	0	0	0	0	0	0	0	0	0	0
34	0	0	7	0	0	0	0	0	0	1
32	1	0	2	0	1	0	0	0	0	0
64	1	0	0	0	0	0	0	0	0	0
38	0	0	1	1	0	0	0	0	0	0
16	1	0	1	1	0	0	0	0	0	0
28	0	0	0	0	0	0	0	0	0	0
5	1	0	2	0	1	0	0	0	0	0
72	0	0	0	0	0	0	0	0	0	0
39	0	0	2	0	1	0	0	0	0	0
63	0	0	5	0	0	0	0	1	0	0
25	0	0	0	0	0	0	0	0	0	0
22	0	0	0	0	0	0	0	0	0	0
19	1	0	0	0	0	0	0	0	0	0
30	1	0	1	1	0	0	0	0	0	0
56	0	0	5	0	0	0	0	1	0	0
30	1	0	6	0	0	0	0	0	1	0
24	1	0	1	1	0	0	0	0	0	0
50	1	0	5	0	0	0	0	1	0	0
37	1	0	5	0	0	0	0	1	0	0
17	0	0	1	1	0	0	0	0	0	0
45	0	0	5	0	0	0	0	1	0	0
28	0	0	0	0	0	0	0	0	0	0
40	0	0	0	0	0	0	0	0	0	0
73	1	0	6	0	0	0	0	0	1	0
34	0	0	0	0	0	0	0	0	0	0
12	1	0	1	1	0	0	0	0	0	0
23	1	0	0	0	0	0	0	0	0	0
10	1	0	1	1	0	0	0	0	0	0
58	0	0	2	0	1	0	0	0	0	0
32	1	0	0	0	0	0	0	0	0	0
68	0	0	5	0	0	0	0	1	0	0
45	1	0	5	0	0	0	0	1	0	0
18	1	0	0	0	0	0	0	0	0	0
23	0	0	2	0	1	0	0	0	0	0
10	0	0	0	0	0	0	0	0	0	0
4	0	0	0	0	0	0	0	0	0	0
70	0	0	5	0	0	0	0	1	0	0
57	1	0	5	0	0	0	0	1	0	0
65	0	0	6	0	0	0	0	0	1	0
67	1	0	7	0	0	0	0	0	0	1
23	0	0	2	0	1	0	0	0	0	0
23	0	0	6	0	0	0	0	0	1	0
30	0	0	1	1	0	0	0	0	0	0
53	1	0	0	0	0	0	0	0	0	0
27	0	0	0	0	0	0	0	0	0	0
34	0	0	0	0	0	0	0	0	0	0
60	0	0	0	0	0	0	0	0	0	0
25	1	0	1	1	0	0	0	0	0	0
48	1	0	0	0	0	0	0	0	0	0
25	1	0	0	0	0	0	0	0	0	0
77	1	0	5	0	0	0	0	1	0	0
69	0	0	0	0	0	0	0	0	0	0
29	0	0	0	0	0	0	0	0	0	0
33	0	0	6	0	0	0	0	0	1	0
44	1	0	0	0	0	0	0	0	0	0
44	0	0	0	0	0	0	0	0	0	0
33	1	0	0	0	0	0	0	0	0	0
37	0	0	0	0	0	0	0	0	0	0
64	0	0	0	0	0	0	0	0	0	0
56	1	0	7	0	0	0	0	0	0	1
14	0	0	1	1	0	0	0	0	0	0
15	1	0	1	1	0	0	0	0	0	0
32	1	0	7	0	0	0	0	0	0	1
31	1	0	0	0	0	0	0	0	0	0
20	0	0	0	0	0	0	0	0	0	0
33	1	0	0	0	0	0	0	0	0	0
57	0	0	0	0	0	0	0	0	0	0
54	1	0	0	0	0	0	0	0	0	0
24	1	0	0	0	0	0	0	0	0	0
[truncated: 30,030 more rows]
